# Supplementary material for: Automated prediction of mastitis infection patterns in dairy herds using machine learning
Source: Sci Rep. 2020 Mar 9;10:4289. doi: 10.1038/s41598-020-61126-8 (PMC7062853; doi:10.1038/s41598-020-61126-8)
Supplement: Supplementary file 2 — Dataset 1. [file 41598_2020_61126_MOESM2_ESM.csv]

Quarter Dates: Q0	No. Recordings Q0	L>=1 Q0 BMSCC ('000 cells/ml)	L>=1 Q0 % Chronic	L>=1 Q0 % >200K	L>=1 Q0 Lactation New IMI(%)	L>=1 Q0 Dry Period New IMI(%)	L>=1 Q0 Apparent' Dry Period Cure(%)	L>=1 Q0 Dry Period Origin CM Rate (in 12)	L>=1 Q0 Lactating Period Origin CM Rate (in 12)	L>=1 Q0 Qrt CMIR (/100 cows/year)	L>=1 Q0 Cow CMIR (/100 cows/year)	L>=1 Q0 Clinical Mastitis Cure Rate (1st Case)	L>=1 Q0 No. Calved	L>1 Q0 BMSCC ('000 cells/ml)	L>1 Q0 % Chronic	L>1 Q0 % >200K	L>1 Q0 Lactation New IMI(%)	L>1 Q0 Dry Period New IMI(%)	L>1 Q0 Apparent' Dry Period Cure(%)	L>1 Q0 Dry Period Origin CM Rate (in 12)	L>1 Q0 Lactating Period Origin CM Rate (in 12)	L>1 Q0 Qrt CMIR (/100 cows/year)	L>1 Q0 Cow CMIR (/100 cows/year)	L>1 Q0 Clinical Mastitis Cure Rate (1st Case)	L>1 Q0 No. Calved	L=1 Q0 BMSCC ('000 cells/ml)	L=1 Q0 % Chronic	L=1 Q0 % >200K	L=1 Q0 Lactation New IMI(%)	L=1 Q0 Dry Period New IMI(%)	L=1 Q0 Apparent' Dry Period Cure(%)	L=1 Q0 Dry Period Origin CM Rate (in 12)	L=1 Q0 Lactating Period Origin CM Rate (in 12)	L=1 Q0 Qrt CMIR (/100 cows/year)	L=1 Q0 Cow CMIR (/100 cows/year)	L=1 Q0 Clinical Mastitis Cure Rate (1st Case)	L=1 Q0 No. Calved	Q-1 Quarter Dates:	Q-1 No. Recordings	L>=1 Q-1 BMSCC ('000 cells/ml)	L>=1 Q-1 % Chronic	L>=1 Q-1 % >200K	L>=1 Q-1 Lactation New IMI(%)	L>=1 Q-1 Dry Period New IMI(%)	L>=1 Q-1 'Apparent' Dry Period Cure(%)	L>=1 Q-1 Dry Period Origin CM Rate (in 12)	L>=1 Q-1 Lactating Period Origin CM Rate (in 12)	L>=1 Q-1 Qrt CMIR (/100 cows/year)	L>=1 Q-1 Cow CMIR (/100 cows/year)
10/04/2011	3	503	43.1	62.4	33.3	18.8	22.2	2.88	6.92	103	93	22	26	525	49.1	69	40.4	50	22.2	1.92	6.92	87	77	21	12	372	9.7	25.8	14.3	8.3	0	0.96	0	15	15	33	14	07/04/2011	3	261	28.8	41.4	18.3	0	50	0.68	1.43	16	16
06/10/2009	0	0	0	0	0	0	0	0	0	0	0	NA	0	0	0	0	0	0	0	0	0	0	0	NA	0	0	0	0	0	0	0	0	0	0	0	NA	0	03/10/2009	0	NA	NA	NA	NA	NA	NA	0	0	0	0
06/12/2009	3	284	27.8	40.6	21.3	5.3	80.8	1.07	2.53	52	38	34	52	307	31.9	45.9	25.1	11.1	80.8	1.07	2.07	47	35	35	38	197	14	22.8	12.6	0	0	0	0.46	5	3	22	14	03/12/2009	3	238	26.3	32.8	6.2	12.5	70.8	0.71	2.06	33	28
20/04/2012	0	0	0	0	0	0	0	0	0	0	0	NA	4	0	0	0	0	0	0	0	0	0	0	NA	4	0	0	0	0	0	0	0	0	0	0	NA	0	20/01/2012	0	NA	NA	NA	NA	NA	NA	0	0	0	0
16/07/2009	3	222	21.1	26.3	9.7	0	100	1.54	4.72	72	72	30	22	255	27.9	33.6	11	0	100	1.54	3.94	57	57	26	22	126	7.7	11.9	7.9	0	0	0	0.79	16	16	55	0	16/04/2009	3	295	22.7	28.9	8.2	29.6	82.6	1.4	3.74	93	90
16/10/2013	3	251	27.5	34.3	12.5	12.5	83.3	0	2.36	21	21	32	23	287	33.5	40.1	13	16.7	83.3	0	2.36	21	21	30	19	137	13	20.3	11.6	0	0	0	0	0	0	50	4	16/07/2013	4	366	24.1	35.2	12.6	35.7	62.5	0	2.51	24	24
12/01/2013	3	154	12.3	17	3.2	15	85.7	1.62	1.51	39	39	61	84	151	13.5	18.3	3.9	9.5	85.7	1.08	1.51	33	33	60	55	157	9.3	13.6	1.8	21.1	0	0.54	0	6	6	64	29	09/01/2013	3	184	14.4	24.8	11	18.5	71.4	1.72	1.62	31	31
02/08/2011	3	235	4.4	6.3	10.9	0	82.6	1.78	3.45	58	58	2	81	244	6.2	8.8	12.5	0	82.6	1.63	3.45	54	54	2	57	116	0	0.5	0	0	0	0.15	0	4	4	0	24	11/08/2010	3	159	2.1	4.7	12.6	1.7	0	0.34	0.24	5	5
21/08/2013	4	363	20.3	34.5	10.4	45.3	61.2	0.62	3.02	41	36	24	142	350	21.2	32.2	9.8	18.2	61.2	0.26	2.35	23	21	12	82	413	18.4	39.2	12.2	62.3	0	0.35	0.67	19	15	42	60	21/05/2013	3	297	32.4	38.7	7.4	25	83.3	0.78	0	4	4
05/02/2012	3	226	12.5	18.1	5.2	13.7	56.5	1.45	3.56	80	80	32	130	294	16.7	23.6	6.9	14.5	56.5	1.27	3.13	73	73	28	88	78	4.5	7.9	2.6	12.5	0	0.18	0.42	7	7	63	42	02/02/2012	3	188	10.3	16.1	5.7	14.6	61.3	2.11	3.7	91	91
30/04/2011	3	424	19.1	41.7	25.8	37.2	0	3.38	2.84	121	121	9	160	480	24	50.6	34.4	38.9	0	2.23	2.46	94	94	7	104	305	8.4	22.5	11	34.5	0	1.15	0.38	27	27	15	56	30/01/2011	0	NA	NA	NA	NA	NA	NA	2.42	5.08	94	94
21/11/2013	3	215	8	14.7	4.1	19	50	0.88	1.86	27	27	61	28	236	9.9	15.9	4.4	7.7	50	0	1.86	18	18	50	19	83	0	9.5	3	37.5	0	0.88	0	9	9	100	9	21/08/2013	4	336	12.9	20	5.4	14.3	38.5	0	0.55	8	8
05/02/2011	3	226	12.4	22.4	9.1	20	57.1	1.34	1.38	44	44	42	25	310	18.8	31.6	9.4	23.1	57.1	0.45	1.38	24	24	45	18	98	3.6	9.5	8.7	14.3	0	0.89	0	20	20	25	7	02/02/2011	2	422	16.3	27.7	11	16.7	83.3	0.52	2.11	53	53
14/01/2011	3	185	6.7	17.3	11.7	12.5	100	0	4.86	34	34	31	29	230	7	18.6	13.4	11.1	100	0	4.25	30	30	11	11	106	6.3	15.6	9.4	13.3	0	0	0.61	4	4	67	18	14/10/2010	2	75	3.7	10.3	2.8	20	50	0.4	0	5	5
06/08/2009	3	245	22.8	29.1	7.1	20	69.2	2.05	2.6	68	64	34	22	258	24.8	31.9	8.3	25	69.2	2.05	2.6	64	60	30	20	173	13.6	15.9	2.9	0	0	0	0	4	4	50	2	03/08/2009	3	312	29.8	37.7	8.3	66.7	54.5	1.2	1.69	38	34
15/08/2011	3	195	18.7	21.5	6.9	33.3	60	5.12	2.84	202	137	31	19	212	21.8	24.4	8.3	0	60	1.28	2.48	140	104	26	8	156	12	15.2	4.4	40	0	3.84	0.35	62	34	44	11	15/05/2011	3	202	18.3	26.5	11.3	36.4	65	3.36	2.9	191	146
07/02/2009	0	0	0	0	0	0	0	3.95	3.55	117	110	0	13	0	0	0	0	0	0	2.96	3.55	113	107	0	12	0	0	0	0	0	0	0.99	0	3	3	NA	1	04/02/2009	0	NA	NA	NA	NA	NA	NA	6.42	6.42	213	197
07/02/2009	NA	NA	NA	NA	NA	NA	NA	NA	NA	NA	NA	NA	NA	NA	NA	NA	NA	NA	NA	NA	NA	NA	NA	NA	NA	NA	NA	NA	NA	NA	NA	NA	NA	NA	NA	NA	NA	04/02/2009	NA	NA	NA	NA	NA	NA	NA	NA	NA	NA	NA
05/05/2011	3	211	17.4	27.4	14.1	0	62.5	0	3.01	39	39	35	16	228	19.1	29.5	14.5	0	62.5	0	2.58	36	36	37	16	110	10.3	19	12.5	0	0	0	0.43	3	3	0	0	02/05/2011	3	221	11.1	19	6.4	12.5	63.6	1.43	3.31	52	52
14/05/2009	3	144	10.2	18.2	9.6	21.4	76.9	3.05	2.44	73	73	43	114	154	13.4	22.1	12.6	16.2	76.9	1.53	2.03	51	51	44	68	120	3.8	10.3	4.6	25.5	0	1.53	0.41	23	23	40	46	14/02/2009	3	121	6.9	12.8	8.3	20	95.8	0.92	2.91	60	60
01/11/2011	2	319	17.9	25.6	7.9	16.7	73.3	0	0.4	14	9	31	14	373	20.3	29.1	9.9	0	73.3	0	0.4	12	7	33	12	143	12.3	16.9	4.7	33.3	0	0	0	2	2	25	2	10/11/2010	3	430	29.8	41.8	22.4	22.2	100	0	2.11	38	22
22/05/2009	3	204	9.6	16.4	5.7	16.7	0	0.36	2.29	32	29	41	33	240	12.6	20.7	7.1	18.8	0	0.36	1.91	29	26	36	19	82	1.9	5.8	2.4	14.3	0	0	0.38	3	3	60	14	22/02/2009	2	183	9	13.2	3.5	23.1	66.7	0.74	0.39	20	20
29/10/2012	NA	NA	NA	NA	NA	NA	NA	NA	NA	NA	NA	NA	NA	NA	NA	NA	NA	NA	NA	NA	NA	NA	NA	NA	NA	NA	NA	NA	NA	NA	NA	NA	NA	NA	NA	NA	NA	29/07/2012	NA	NA	NA	NA	NA	NA	NA	NA	NA	NA	NA
25/10/2010	3	249	17.1	26.4	12.5	0	76.9	1.4	1.81	53	47	24	57	267	19.4	28.9	13.1	0	76.9	0.84	1.81	47	41	23	44	88	0	8.3	8.3	0	0	0.56	0	6	6	33	13	25/07/2010	3	313	23.5	32.5	14.8	0	50	0	2.44	66	58
11/04/2009	4	225	20.3	27.7	7.9	15.4	83.3	1.05	1.93	91	72	34	32	260	25.7	34	10.5	14.3	83.3	1.05	1.93	76	61	30	28	98	4.8	9.5	3	16.7	0	0	0	15	11	56	4	08/04/2009	3	402	29	39.4	14.5	41.7	33.3	4.02	6.39	187	140
07/03/2009	3	363	22.9	33.6	10.1	26.9	55.6	1.08	1.88	122	79	10	42	443	32	44.8	15.7	50	55.6	0.54	1.25	93	57	14	23	233	8.1	15.3	4	20	0	0.54	0.63	29	21	0	19	04/03/2009	3	379	27.6	38.7	15.7	40	66.7	2.31	6.58	166	115
28/07/2009	2	277	20.9	26.7	5.4	0	50	0	0	0	0	NA	16	338	27.4	34.8	7.4	0	50	0	0	0	0	NA	12	116	5.4	7.1	2.3	0	0	0	0	0	0	NA	4	28/04/2009	2	411	23.2	35.1	13.6	60	50	0	0	0	0
05/05/2009	2	295	18.2	29.1	12.7	21.4	100	0.86	1.55	21	21	33	29	301	21.6	32.2	14.3	0	100	0.86	1.17	18	18	35	18	239	0	12.8	6.1	33.3	0	0	0.39	3	3	0	11	02/05/2009	3	187	12.7	16.8	6	30	77.8	0.74	2.89	33	33
24/01/2012	3	197	11.7	19.2	6.2	27.3	83.3	0	0	0	0	NA	14	221	13.7	21.9	6.5	27.3	83.3	0	0	0	0	NA	14	67	2.2	6.5	5	0	0	0	0	0	0	NA	0	24/10/2011	3	160	10.3	22.8	14	7.4	0	0	0	0	0
10/07/2011	2	338	12.2	24.5	12.9	28.6	100	0	3.37	21	21	27	30	392	16.2	29.7	17.6	16.7	100	0	3.37	21	21	20	22	107	0	8.3	0	100	0	0	0	0	0	100	8	07/07/2011	2	274	15.8	27.1	12.8	0	50	0	0	0	0
02/11/2010	1	213	8.2	15.2	7.9	20	100	0	0.28	2	2	0	30	176	10.5	15.2	6.6	0	100	0	0.28	2	2	0	24	294	3.8	15.1	10	100	0	0	0	0	0	NA	6	11/11/2009	2	190	12.2	20.9	8.9	0	54.5	0	0	0	0
10/11/2011	3	251	23	32.8	11.4	18.5	88.2	0	0	0	0	33	52	272	27.3	38.8	15.3	15	88.2	0	0	0	0	0	47	184	10.3	15.1	4.4	28.6	0	0	0	0	0	100	5	07/11/2011	2	217	13	28.9	19.2	29.4	84.6	0	0	0	0
29/05/2009	3	336	13.5	23.5	10.9	35.3	72.7	0	0	0	0	NA	33	405	14.2	23.2	10.5	27.3	72.7	0	0	0	0	NA	30	183	12.1	24.2	11.5	50	0	0	0	0	0	NA	3	28/02/2009	3	256	14.4	22.2	9	8	58.8	0	0	0	0
21/03/2011	3	421	38.9	52.9	25.2	18.2	57.1	0	0	0	0	NA	40	442	42.3	56.6	26.6	18.2	57.1	0	0	0	0	NA	39	294	22.8	35.1	20.6	0	0	0	0	0	0	NA	1	21/12/2010	2	285	31.5	42.3	18.9	0	87.5	0	0	0	0
19/10/2011	3	200	17.3	24.2	7	11.1	75	0	0	0	0	43	37	227	22.9	30.9	8.5	12.5	75	0	0	0	0	40	30	134	5.1	9.6	4.6	10	0	0	0	0	0	67	7	19/07/2011	3	252	23.4	32	10.2	21.7	88.9	0	0	0	0
09/06/2010	4	324	26.6	34.8	11.1	21.1	71.4	0	1.93	14	14	25	64	387	32.6	41.2	12.4	46.2	71.4	0	1.77	12	12	18	36	149	12.5	19.7	9	8	0	0	0.16	1	1	100	28	06/06/2010	3	278	17.6	27.9	12.1	17.4	88	0	0	0	0
28/11/2011	3	211	11.7	26.1	15.9	19	70	0	0	0	0	NA	109	238	14.7	31.2	19.4	25	70	0	0	0	0	NA	61	157	6.5	17.3	10.4	15.7	0	0	0	0	0	NA	48	28/08/2011	2	150	6.9	15.8	8.9	6.7	86.7	0	0	0	0
23/06/2011	3	232	13.8	22.3	12.7	30.8	70.8	1.97	4.18	103	103	37	48	247	16.9	26.2	13.6	27.3	70.8	1.69	3.8	91	91	37	46	158	4.1	10.2	9.3	50	0	0.28	0.38	12	12	38	2	23/03/2011	3	175	11.1	19.1	13.9	10	71.4	2.29	5.71	121	116
10/07/2009	3	112	4.9	8.6	3.1	7.9	83.3	1.54	1.16	30	30	33	74	117	3.8	9.2	3	12.5	83.3	0.88	0.58	18	18	0	48	102	5.6	8.2	3.2	0	0	0.66	0.58	12	12	58	26	07/07/2009	3	137	10.4	15.1	6.4	0	100	2.87	0	16	16
02/12/2011	3	409	35.6	43.8	14.7	20	80	0	0	0	0	NA	34	428	37.4	45.5	14.6	0	80	0	0	0	0	NA	30	265	23.3	32.6	15	20	0	0	0	0	0	NA	4	11/12/2010	3	433	44.7	52.9	14.9	25	54.5	0	0	0	0
21/05/2009	3	207	12.2	16.5	4.3	16.7	100	1.05	1.36	27	27	35	14	238	14.3	18.5	2.5	20	100	1.05	0.68	16	16	33	14	155	8.7	13	6.7	0	0	0	0.68	11	11	38	0	21/02/2009	3	140	9.1	11.8	5.5	10	100	1.56	1.49	74	74
20/04/2011	2	571	25.2	40.2	25.9	25	57.1	0.37	0.44	6	6	10	26	723	30.4	46.2	32.3	50	57.1	0.37	0.44	6	6	10	18	260	14.5	27.6	17	0	0	0	0	0	0	NA	8	20/01/2011	2	434	15.6	32.4	22.9	25	68.2	0	0.54	3	3
03/04/2013	2	176	10.5	18	8.7	15.2	78.6	1.06	3.21	69	69	35	101	191	11.9	20.7	11.4	7.7	78.6	0.59	2.77	59	59	33	72	142	7.3	12	3.1	25	0	0.47	0.44	10	10	42	29	12/04/2012	3	182	9.8	16.9	5.7	24.1	74.3	0.85	2.86	52	52
25/11/2010	2	227	11.4	23.5	11.9	25	50	0.45	3.84	34	32	16	71	252	14	28.1	14.4	27.3	50	0.45	3.02	26	26	14	53	120	1.3	6.4	4.5	20	0	0	0.82	7	6	25	18	25/08/2010	2	213	10.8	21	9	16	68.8	0	0	0	0
12/07/2010	3	144	8.9	15.2	6.2	8.5	72.5	1.73	5.42	128	119	41	156	163	10.9	18.1	7.7	7.7	72.5	1.32	4.52	113	104	36	106	76	2.3	5.9	2.1	9.8	0	0.42	0.9	15	15	64	50	09/07/2010	3	255	15	19.7	6.3	17.1	89.5	2.2	2.75	95	83
29/09/2010	0	NA	NA	NA	NA	NA	NA	1.28	3.49	92	85	20	128	NA	NA	NA	NA	NA	NA	1.1	3.11	75	71	18	112	NA	NA	NA	NA	NA	NA	0.18	0.38	17	14	28	16	29/06/2010	2	169	9.7	16.3	7.1	5.7	75.5	2.34	3.01	83	64
22/05/2009	3	251	17.8	30.7	16.3	16.7	80.8	1.74	7.02	127	115	36	51	267	20.3	33.3	16.8	27.3	80.8	1.74	7.02	127	115	35	42	106	2	14.3	14.3	0	0	0	0	0	0	33	9	22/02/2009	3	179	15.2	23.9	10.4	9.1	100	2.58	3.09	115	92
06/09/2009	3	390	25.1	32	10.9	100	40	2.23	1.5	103	98	25	9	548	35.6	44.4	17.6	100	40	2.23	1	90	86	21	9	96	5.7	9.2	4.3	0	0	0	0.5	12	12	67	0	03/09/2009	3	299	17.4	26.9	13.3	50	55.6	4.01	1.07	86	63
16/11/2010	3	189	12.6	17.8	7.1	16.1	71.4	1.98	4.12	155	137	43	49	202	14.1	19.9	8.5	18.8	71.4	1.32	3.35	127	108	46	33	154	8.7	12.1	3.6	13.3	0	0.66	0.77	29	29	37	16	16/08/2010	3	155	10.3	16.9	7.4	47.2	83.3	2.76	5.27	120	107
12/10/2009	3	308	45.3	47.8	10.8	33.3	66.7	2.99	5.6	207	146	24	22	336	52.7	53.7	13.5	0	66.7	2.99	5.6	203	142	21	20	214	21.1	28.1	6.5	50	0	0	0	4	4	44	2	09/10/2009	3	369	42.3	50.7	17.3	0	66.7	2.31	0	135	132
06/01/2009	2	195	11.4	25.5	15.4	19.5	63	2.01	5.87	163	143	10	172	210	13.1	28	16.8	15.3	63	1.49	5.21	140	126	10	136	111	3.8	14.3	9.8	30.4	0	0.52	0.65	23	17	11	36	03/01/2009	2	140	6	21.4	20.6	0	100	2.53	4.45	99	90
06/10/2009	3	153	15	23	9.6	9.8	94.7	0.77	2.93	40	40	36	83	168	19.4	28.3	11.1	7.7	94.7	0.61	2.93	35	35	32	57	111	5.2	11.4	6.5	12	0	0.15	0	5	5	55	26	03/10/2009	3	193	17.3	24.2	9	5.3	83.3	0.27	3.11	37	35
22/06/2009	3	404	22.5	33.3	14.5	22.2	68.8	0.41	1.74	79	61	27	30	442	25.1	36.4	14.8	14.3	68.8	0.41	1.74	79	61	28	28	131	10	18.3	12.5	50	0	0	0	0	0	0	2	22/03/2009	3	285	19.4	27.7	13	0	73.3	0.56	1.69	40	33
15/09/2011	0	0	0	0	0	0	0	1.7	4.47	98	79	0	61	0	0	0	0	0	0	1.51	3.17	77	61	0	42	0	0	0	0	0	0	0.19	1.3	20	17	0	19	15/06/2011	0	NA	NA	NA	NA	NA	NA	0.39	2.03	42	39
15/09/2011	3	230	15	21.6	6.5	16.2	61.5	1.62	3.62	54	54	35	66	260	17.4	25.1	7.9	7.7	61.5	0.54	2.42	34	34	28	52	150	9.2	13.2	3.6	36.4	0	1.08	1.21	19	19	50	14	15/06/2011	4	206	12.8	19.5	6.6	23.5	68.4	1.74	1.33	43	43
09/09/2011	3	171	7.8	13.8	4.3	14.3	80	1.95	1.87	40	40	38	28	195	9.1	15.5	4	18.2	80	1.95	1.87	40	40	36	24	76	3.2	7.9	5.3	0	0	0	0	0	0	50	4	06/09/2011	3	91	7.6	11	2.8	22.2	95.7	0.89	0	19	19
15/12/2009	3	193	19	30.2	12.2	28.6	92.3	0.29	0.6	9	9	57	40	225	23.1	34.9	14.6	38.5	92.3	0.29	0.6	9	9	57	26	87	5.3	14.5	6.7	20	0	0	0	0	0	NA	14	15/09/2009	3	323	21.7	31.4	12.2	0	66.7	0	0.89	6	6
12/01/2009	3	302	10.5	15.6	7.8	33.3	88	0.24	3.11	42	40	26	48	301	12.7	17.8	7.8	18.2	88	0.24	2.49	34	32	23	37	300	4.4	9.6	8	50	0	0	0.62	8	8	44	11	09/01/2009	3	333	21.4	30.7	12.8	33.3	61.5	0.53	2.06	41	35
06/10/2009	3	89	5.1	7.6	2.7	7.1	83.3	1.92	1.49	51	40	55	24	100	6.3	9.6	3.3	7.7	83.3	1.92	1.12	49	37	46	24	50	1.2	1.2	1.2	0	0	0	0.37	3	3	83	0	03/10/2009	3	109	6.8	9.7	3.2	15	90.9	1.37	1.6	46	43
10/07/2009	3	583	40	51.1	12.6	50	42.9	0.65	0	4	4	0	31	685	48.2	58.8	14.5	66.7	42.9	0.65	0	4	4	0	20	204	14.5	27.3	10	40	0	0	0	0	0	NA	11	07/07/2009	3	392	31.7	39.2	4.3	100	20	0	0	0	0
06/10/2009	3	243	18.8	27.1	11.9	14.3	67.7	2.54	1.54	63	56	39	43	278	23.5	32.2	14.1	14.3	67.7	2.08	1.4	58	51	31	43	147	8.8	16.2	8.6	0	0	0.46	0.14	6	6	59	0	03/10/2009	3	167	9.6	15.5	8.6	23.5	80.5	1.52	2.97	74	71
15/12/2009	3	199	18.5	29.1	10.5	9.5	50	0.48	6.66	64	64	0	26	206	25.2	34.8	10.1	0	50	0.48	5.82	59	59	0	12	184	1.9	14.8	11.1	13.3	0	0	0.83	5	5	0	14	15/09/2009	3	332	22	40.1	23.2	50	40	0	0	0	0
10/12/2011	3	251	28.6	33.8	8.2	0	63.6	1.31	5.59	72	72	25	39	279	32.2	37.8	10.1	0	63.6	1.31	5.59	64	64	24	39	102	11.8	14.7	2.2	0	0	0	0	8	8	33	0	07/12/2011	2	317	23.2	37.5	18.5	30	61.5	0.71	2.62	47	47
26/08/2011	3	275	20	35.1	17.3	40	75	0	2.2	22	22	38	19	286	23.8	40.9	22.5	30.8	75	0	2.2	22	22	30	17	219	4.5	11.4	2.6	100	0	0	0	0	0	67	2	26/05/2011	3	161	9.2	13.9	4	57.1	100	1.57	0.48	14	14
05/01/2009	3	265	11.9	22.3	10.4	37.5	62.5	1.97	5.74	92	92	29	51	280	14	23.6	10.9	16.7	62.5	1.72	4.83	82	82	28	41	178	0	14.9	7.5	58.3	0	0.25	0.91	10	10	50	10	02/01/2009	2	162	11	21.1	10	0	37.5	2.56	2.86	51	51
11/08/2010	3	285	13.9	25.1	10.2	19.2	68.8	0.83	3.12	59	53	39	44	320	15.4	27.5	11.5	23.1	68.8	0.55	3.12	56	50	37	31	108	7.3	14.5	4.8	15.4	0	0.28	0	3	3	50	13	08/08/2010	3	254	15	19.5	2.6	16.7	60	1.32	1.3	29	29
27/09/2010	3	319	28.3	41.1	15.8	44.4	50	0	0	0	0	NA	25	345	33.7	46.4	17.8	66.7	50	0	0	0	0	NA	15	199	9.3	22.7	10.6	33.3	0	0	0	0	0	NA	10	27/06/2010	3	275	20.1	33	12.7	42.1	78.6	0	0	0	0
22/06/2009	2	236	12.9	24	11.3	8.1	53.8	0	0	0	0	NA	93	290	18.2	30.3	13.4	3.8	53.8	0	0	0	0	NA	80	116	3	12	8.4	18.2	0	0	0	0	0	NA	13	22/03/2009	3	199	15.1	23	8.4	6.3	79.5	0	0	0	0
29/07/2010	2	492	26.3	43.7	26.2	13.3	66.7	0	0	0	0	NA	120	580	30.8	49.2	29.9	16.7	66.7	0	0	0	0	NA	88	234	15.7	30.6	19.3	9.5	0	0	0	0	0	NA	32	29/04/2010	2	405	17.9	32.6	18.7	34.8	60.6	0	0	0	0
05/05/2011	3	238	18.8	27.1	9.1	15.4	64.5	1.4	2.93	38	35	27	66	271	22.3	31.4	10.9	13.6	64.5	1.09	2.78	32	31	22	51	106	6.3	12.1	4.8	17.6	0	0.31	0.15	6	3	55	15	02/05/2011	3	301	19.6	30	10.8	23.5	61.8	0	0.47	3	3
04/01/2011	3	90	7.2	9.2	2.9	0	0	0	1.41	45	45	31	0	93	8.2	10	2.8	0	0	0	1.41	45	45	33	0	74	2.9	5.9	3.1	0	0	0	0	0	0	20	0	01/01/2011	3	121	7.3	10.8	3.8	8.8	71.4	0.73	2.66	60	60
04/01/2011	3	183	11.1	17.5	7	100	0	0	2.29	30	30	46	4	208	12.7	19.7	8.5	100	0	0	2.29	30	30	43	2	46	3.8	7.6	1.4	100	0	0	0	0	0	100	2	01/01/2011	3	125	7.7	11.6	3.9	13.6	72.2	2.25	4.42	76	76
22/09/2010	3	411	36.2	48.6	19.9	40	50	1.35	0	20	20	13	9	465	43.7	54.9	21.3	0	50	1.35	0	20	20	13	3	204	11.1	27	17	50	0	0	0	0	0	NA	6	22/06/2010	3	283	29.6	35.2	8.5	0	71.4	0	1.91	20	20
21/08/2009	3	220	13.3	25.2	12.2	13.5	91.7	0	0	0	0	NA	66	226	14.8	26.8	13.3	10.7	91.7	0	0	0	0	NA	53	181	5.6	16.7	6.8	22.2	0	0	0	0	0	NA	13	21/05/2009	3	166	6.9	16.4	10.9	20	100	0	0	0	0
17/07/2009	3	337	25.4	36.9	16.8	22.9	60.9	1.04	6.03	99	99	25	69	364	27.1	39	19.3	6.3	60.9	0.87	6.03	95	95	25	50	200	18.8	28.6	5.6	36.8	0	0.17	0	5	5	20	19	17/04/2009	3	318	24.5	35.7	14.4	20	68.2	1.89	5.81	90	90
06/04/2009	4	421	21.4	32.7	12.5	30	68.8	0.92	5.65	146	143	29	46	499	28.6	40.4	14.1	22.2	68.8	0.31	3.23	99	96	26	32	218	6.8	17.1	10	41.7	0	0.61	2.42	47	47	40	14	03/04/2009	2	349	16.7	27.4	12.7	6.7	87.5	1.97	7.28	174	158
11/12/2009	2	121	5.7	12.6	5.5	11.4	76.9	1.72	3.81	107	98	35	152	128	8.1	16.5	7.7	13.6	76.9	0.91	3.65	83	78	34	76	100	1.4	5.9	2.1	10.4	0	0.82	0.17	24	20	44	76	08/12/2009	4	180	8.3	15.7	7.8	12.5	87.1	1.46	4.45	102	102
16/09/2010	3	216	7.4	14.6	7	26.1	72.9	0	0	0	0	NA	115	216	9.3	17.8	8.1	30.8	72.9	0	0	0	0	NA	69	0	4.3	9.1	4.6	24.2	0	0	0	0	0	NA	46	16/06/2010	2	0	4.8	9.7	7.9	22.2	93.5	0	0	0	0
27/06/2011	3	106	7.8	13.9	6.8	4.9	90.9	0.4	1.19	18	18	64	83	109	8.4	15.1	7.6	5.7	90.9	0.27	1.19	17	17	61	72	89	5.3	8.9	3.7	0	0	0.13	0	1	1	80	11	27/03/2011	3	123	5.7	11.8	6.1	13	81.8	0.73	2.26	36	36
22/12/2011	4	237	22.6	29.7	7.4	16.7	54.5	1.15	1.48	26	22	24	31	281	30.2	38	8.9	20	54.5	1.15	0.74	22	17	25	23	159	9.1	14.8	5.9	14.3	0	0	0.74	5	5	20	8	22/09/2011	3	250	23.4	35.5	16.8	22.2	66.7	1.4	1.1	46	41
29/03/2011	3	121	8.7	12.2	5	25	80	1.54	2.87	56	56	25	58	130	10.1	13	4.9	26.1	80	0.85	2.87	44	44	22	30	82	3.6	9.6	5.3	24.1	0	0.68	0	12	12	33	28	29/12/2010	3	127	8.4	14	6	17.9	80	0.9	3.62	43	43
06/10/2009	3	169	14.4	20.7	8.2	8.8	86.7	2.01	3.07	97	63	52	75	193	16.5	24	10.3	10.3	86.7	1.81	2.77	89	58	49	65	88	7.6	10.2	2.4	0	0	0.2	0.29	7	4	69	10	03/10/2009	3	119	9	13.5	5.7	9.5	79.2	1.59	3.23	72	63
24/05/2009	3	297	19.6	33.5	14.8	25.4	77.8	0	0	0	0	67	104	312	24.3	38.7	17.7	28.6	77.8	0	0	0	0	100	60	255	9	21.6	10.3	23.8	0	0	0	0	0	50	44	24/02/2009	3	292	20.3	30.5	12.1	25.8	77.1	0	0	0	0
24/12/2011	3	175	12.7	23.7	10.3	33.3	59.4	2.36	2.61	98	87	32	88	205	15.9	28.9	14.2	38.7	59.4	1.8	2.03	76	69	28	68	108	6.3	13.2	5.2	25	0	0.56	0.58	22	19	50	20	24/09/2011	3	235	23.9	34.7	13.8	24.3	75	1.79	4.87	133	88
16/02/2011	3	132	11.5	18.9	10	9.1	76.9	0.65	1.11	22	21	38	49	151	14.4	23.3	12.7	10	76.9	0.65	1.11	22	21	38	33	86	5.2	9.6	5.6	8.3	0	0	0	0	0	42	16	16/11/2010	3	330	6.4	12.6	2.7	18.5	86.5	0.82	1.67	46	39
20/10/2011	1	108	6.5	12	5.8	6.3	100	0.22	1.82	33	31	61	54	109	7.8	13.5	6	6.3	100	0	1.82	29	28	54	48	104	2.3	7	5.1	0	0	0.22	0	4	4	77	6	20/07/2011	3	68	2.6	7	4.5	7	83.3	1.41	1.75	54	45
06/09/2009	3	244	13.4	22.2	8.4	28.6	76.5	0.99	2.32	47	34	41	48	249	14.8	24.9	10.3	26.1	76.5	0.99	1.66	42	29	33	44	221	9.7	15	3.7	40	0	0	0.66	5	5	86	4	03/09/2009	3	155	7.5	16.4	7.7	29.4	71.4	0.66	4.54	42	42
01/04/2012	0	0	0	0	0	0	0	4.89	4	160	140	0	55	0	0	0	0	0	0	4.14	4	133	115	0	45	0	0	0	0	0	0	0.75	0	28	25	0	10	10/04/2011	0	NA	NA	NA	NA	NA	NA	2.01	1.75	55	45
19/03/2010	3	195	16.7	24.5	11.3	17.6	70.6	1.65	2.35	83	73	23	41	210	20.6	28.7	12.3	8.3	70.6	1.65	1.76	68	59	19	38	157	7.7	14.8	9.6	40	0	0	0.59	15	14	42	3	19/12/2009	3	190	18.3	23.1	6.4	36.7	58.8	2.71	4.15	197	139
15/04/2011	4	197	11.6	17.5	5.3	15.2	65.2	1.08	2.81	52	47	40	54	222	13.7	20.3	6.3	15	65.2	0.81	2.81	47	42	35	41	126	6.3	10.7	3	15.4	0	0.27	0	5	5	58	13	15/01/2011	2	209	16.2	23.1	8.2	15.4	50	0.31	3.15	60	60
03/03/2010	3	125	5.6	9.9	3.7	20	70	1.92	1.57	41	33	59	18	132	6.3	10.6	3.9	20	70	1.92	1.04	25	25	53	18	89	2.2	6.7	2.6	0	0	0	0.52	16	8	70	0	12/03/2009	3	140	8.3	13.2	3.1	12.5	91.3	1.44	1.65	47	39
02/08/2010	3	240	17.6	24.9	9	17.6	78.6	1.33	3.25	68	58	25	37	252	20.9	28.6	10.4	16.7	78.6	1	3.25	63	56	25	22	184	5.4	10.9	4.2	18.2	0	0.33	0	5	2	33	15	11/08/2009	3	260	16	25.6	12.7	11.4	70	0.72	4.15	67	65
16/05/2009	3	376	22.5	29.2	4.9	27.3	53.8	0.5	0.69	31	26	36	25	482	32.5	39.2	1.8	25	53.8	0.5	0	26	21	25	23	227	9	15.7	7.4	33.3	0	0	0.69	5	5	67	2	16/02/2009	3	543	27.6	37.7	11.6	20	50	1.55	5.49	70	70
13/02/2013	3	268	18.9	25.6	9.1	18.6	77.8	1.45	4.56	137	97	23	55	306	23.5	29.8	9.8	20	77.8	0.83	4.56	115	82	21	44	165	6.7	14.3	7.8	16.7	0	0.62	0	22	15	36	11	13/11/2012	3	319	21.4	29.5	13.8	21.1	80	0.58	5.11	69	62
21/01/2011	3	226	17.2	29.8	16.2	17.2	90	0.31	1.25	15	14	44	22	282	22.8	37.3	21.2	28.6	90	0	1.07	10	8	37	15	96	1.5	8.7	6.4	13.6	0	0.31	0.18	6	6	79	7	21/10/2010	3	227	13.6	18.3	4.2	28	100	2.4	0.32	32	20
21/05/2009	3	174	18	25.4	11.1	22.7	75	2.18	2.2	67	62	48	42	200	22.2	31.3	14.1	23.5	75	1.25	2.2	45	43	43	34	116	10.1	14.1	6.3	20	0	0.93	0	22	19	58	8	21/02/2009	3	130	10.8	16.1	6.3	16.7	88.9	2.14	2.01	64	62
06/02/2009	0	NA	NA	NA	NA	NA	NA	0	0	0	0	NA	11	NA	NA	NA	NA	NA	NA	0	0	0	0	NA	10	NA	NA	NA	NA	NA	NA	0	0	0	0	NA	1	03/02/2009	0	NA	NA	NA	NA	NA	NA	0	0	0	0
21/08/2009	3	449	34	43.9	13.6	40	60	0	0	0	0	NA	28	522	40.4	52.2	17.8	40	60	0	0	0	0	NA	28	222	18.2	23.5	7.2	0	0	0	0	0	0	NA	0	21/05/2009	3	486	30.1	39.2	10.2	26.1	78.9	0	0	0	0
08/06/2009	3	753	46.5	59.5	23.3	42.3	43.3	0	0	0	0	NA	82	878	55.3	67.8	26.8	40	43.3	0	0	0	0	NA	66	341	17.9	32.9	19.7	45.5	0	0	0	0	0	NA	16	05/06/2009	3	620	46.4	53.3	7.6	26.1	48.7	0	0	0	0
13/05/2009	3	305	25.6	36.5	14.9	75	61.1	1.57	2.86	58	55	34	32	323	30.1	42.1	17.7	75	61.1	1.57	2.42	51	47	26	32	227	8.3	14.9	7.9	0	0	0	0.44	8	8	68	0	13/02/2009	3	260	19.1	31.2	13.7	36.4	69.7	3.12	2.64	77	68
02/06/2012	2	135	1.9	11.1	8.9	11.1	76.5	1.23	4.88	96	84	17	26	148	2	12.1	9.7	10	76.5	1.23	4.33	85	73	12	26	88	1.4	8.2	6.6	16.7	0	0	0.55	11	11	46	0	11/06/2011	0	NA	NA	NA	NA	NA	NA	1.11	3.25	53	45
04/04/2012	3	119	7.4	12.1	4.9	16.7	87.5	3.71	3.9	149	149	44	20	127	6.2	11.4	4.7	15.4	85.7	3.71	2.44	114	114	39	20	90	11.3	14.1	5.7	0	0	0	1.46	35	35	62	0	01/04/2012	3	125	11.4	13.9	3.9	24.1	100	4.05	3.49	132	132
13/05/2009	2	316	15	27.7	12.4	16.7	37.5	0.62	0.71	10	10	14	48	351	16.5	30.7	14.9	16.7	37.5	0.62	0.71	10	10	14	45	93	7	11.6	5.6	0	0	0	0	0	0	NA	3	13/02/2009	3	286	18.1	29.9	16.9	9.1	70	0.28	1.09	12	12
13/05/2009	3	237	17	24.5	7.3	20	87.5	1	2.76	67	61	47	42	273	20.2	27.8	7.9	20	87.5	1	2.49	61	54	43	40	72	4.9	11.8	5.6	0	0	0	0.28	6	6	65	2	13/02/2009	3	184	13.5	20.9	8.3	0	72.2	1.51	6.18	101	101
15/12/2010	3	257	17.5	26.4	12.9	18.2	60	2.49	4.41	222	132	32	36	281	21.4	30.6	16.5	8.3	60	1.78	4.41	206	117	22	26	209	10.4	18.8	6.7	30	0	0.71	0	16	16	70	10	15/09/2010	3	249	19.8	25.9	6.3	25	83.3	1.35	2.69	102	47
19/01/2011	3	206	9.4	17.7	13.4	13	62.5	1.94	7.12	115	98	42	49	230	12.7	21.7	14.5	13	60	1.7	6.14	97	80	37	47	120	1.3	7.8	11	0	0	0.24	0.98	19	19	63	2	19/10/2010	2	146	11.7	18.8	6.6	17.9	66.7	0.67	2.9	45	33
19/01/2011	2	208	15.2	23.8	10.1	50	66.7	2.64	1.53	40	36	32	11	232	20.7	31	13.2	50	66.7	2.64	1.02	32	30	31	11	163	6.4	12	6.8	0	0	0	0.51	9	6	36	0	19/10/2010	4	226	18.8	27.3	10.5	10.7	50	0.77	3.06	69	54
03/03/2011	3	132	11.9	16.4	6.3	25	0	3.07	2.86	59	45	45	12	146	13.7	19.3	8.2	0	0	1.53	2.6	51	38	40	10	96	7.6	9.7	2.4	50	0	1.53	0.26	8	6	62	2	12/03/2010	3	137	8.3	15.6	6.7	20	66.7	0.47	4.6	65	47
29/03/2011	3	317	24.1	36.7	17	0	50	0	5.79	84	84	42	8	413	31	46.9	24.2	0	50	0	5.79	77	77	41	3	96	6.7	11.1	5.3	0	0	0	0	7	7	50	5	29/12/2010	3	150	17.3	23.1	8.8	0	100	0	1.12	14	14
24/03/2010	3	379	20.5	30.6	13	42.9	71.4	0.5	2.86	54	54	20	47	362	26.9	37	15.6	33.3	71.4	0.5	2.29	51	51	17	32	427	6.9	16.8	6.5	46.7	0	0	0.57	3	3	40	15	24/12/2009	3	274	13.2	18.3	8.6	50	36.4	2.93	1.33	62	59
03/03/2011	3	135	7.6	11.2	7.7	16.7	87.5	2.98	2.54	107	90	37	25	143	8.4	12.6	7.9	18.2	87.5	2.98	2.12	84	70	40	24	92	4.1	5.4	7	0	0	0	0.42	22	20	31	1	12/03/2010	3	88	6.5	10.1	6.4	7.4	100	2.26	4.96	89	79
03/03/2011	2	273	6.6	12.2	8.8	0	50	2.83	3.71	87	83	37	13	320	8.4	15.6	11.4	0	50	2.83	3.25	67	64	33	12	52	0	0	0	0	0	0	0.46	19	19	54	1	12/03/2010	3	190	8.4	15.8	8.7	13	75	3.28	1.1	77	61
08/05/2009	3	343	34.4	41.6	16.3	0	85.7	1.21	4.03	50	48	14	32	361	35.4	43.2	17.2	0	85.7	1.21	3.72	48	47	14	32	220	29.3	33.3	11.4	0	0	0	0.31	2	2	13	0	05/05/2009	3	281	25.4	35.4	16.1	0	85.2	0.36	1.89	27	23
10/08/2010	3	166	10.9	16.2	5.1	25	69.2	2.6	4.28	110	107	39	35	180	11.8	17.5	5.2	25	69.2	2.6	3.11	81	78	25	26	125	8.8	13.3	4.9	25	0	0	1.17	29	29	71	9	07/08/2010	3	151	11.1	15.6	5.8	14.8	57.1	0.84	2.37	86	74
14/09/2010	3	174	13.7	19.4	7.5	11.4	63.6	1.04	2.84	99	90	46	85	201	17.6	24.3	9.4	10.7	63.6	0.74	2.33	85	75	37	69	99	4.4	7.8	4.1	14.3	0	0.3	0.52	14	14	69	16	14/06/2010	3	194	11.5	17.5	7.6	18	100	1.48	3.32	57	56
23/09/2010	3	210	15	21.9	9.2	23.1	81.3	1	2.67	53	47	35	47	237	16	24.4	11.9	27.8	81.3	1	2.67	51	45	31	39	95	11	12.8	1.1	12.5	0	0	0	2	2	71	8	23/06/2010	3	205	16.4	25	10	31.8	68.8	0.48	2.12	40	40
19/01/2011	4	402	23.1	28.6	10.7	16	75.8	2.06	4.63	143	141	30	32	457	25.9	32.3	13.9	10	75.8	1.77	4.63	125	122	29	26	203	13.1	15	3	20	0	0.29	0	19	19	50	6	19/10/2010	3	576	39.5	51.8	29.3	14.3	76.9	4.71	8.01	171	149
28/12/2011	1	120	0	7.8	6.9	50	100	0	3.05	47	47	25	12	130	0	5.1	2.9	50	100	0	2.44	29	29	13	8	103	0	12	13	0	0	0	0.61	17	17	38	4	28/09/2011	3	71	1.4	7.9	5.1	5.3	75	0	2.17	28	21
10/08/2010	1	277	20.9	32.9	18.8	16.7	90.9	1.28	2.06	59	54	16	67	344	23.7	38.6	26.8	0	90.9	0.55	1.37	41	38	17	45	95	13.6	18.2	3.4	50	0	0.73	0.69	18	16	8	22	07/08/2010	3	421	27.8	41.9	20.7	50	50	5.55	1.15	115	98
02/03/2012	3	283	4.9	12.5	8.6	17.4	65.4	0.99	4.97	60	56	34	41	332	6.3	14.1	8.5	17.4	65.4	0.99	4.31	54	49	25	41	133	0.8	7.6	8.7	0	0	0	0.66	7	7	70	0	11/03/2011	2	166	6.5	10.9	9	3.1	83.3	0.55	0	12	9
12/01/2010	3	373	21	34.2	21.2	38.2	85.7	0.62	4.89	56	46	30	62	438	25.7	39.2	27.4	40	85.7	0.62	3.86	47	37	28	41	221	8.6	21.1	10.6	36.8	0	0	1.03	8	8	38	21	09/01/2010	3	337	20.8	28.1	9.8	23.3	76.5	0.64	2.87	44	39
07/12/2010	3	447	33.4	41.1	10.5	50	0	0	0	0	0	NA	10	502	38.3	46.6	11.7	100	0	0	0	0	0	NA	9	238	18.4	24.1	8.2	0	0	0	0	0	0	NA	1	04/12/2010	3	480	29.4	41	16.9	0	54.5	0	0	0	0
03/03/2011	3	185	12.3	20.5	9.7	20	57.1	2.73	3.84	91	75	41	39	189	13.8	23.1	11.3	12.5	57.1	0.99	2.74	50	43	35	18	164	8.8	14.2	5.8	25	0	1.74	1.1	41	32	54	21	12/03/2010	3	161	11.8	16.9	6.6	7.7	84.2	0.71	3.87	62	49
07/01/2010	2	464	23.9	30.8	7.8	0	46.2	2.43	0.41	54	46	25	29	540	27.9	36.3	9.5	0	46.2	2.43	0.41	43	38	17	24	214	12.5	15.3	4.4	0	0	0	0	10	8	47	5	04/01/2010	2	519	19	28.6	12.6	16.7	75	4.11	2.46	91	86
25/07/2009	3	375	23.9	33.2	10.8	10	66.7	0	0	0	0	NA	24	391	26.4	38.4	14.8	0	66.7	0	0	0	0	NA	16	347	19.1	23.7	4.3	50	0	0	0	0	0	NA	8	25/04/2009	3	277	19.8	26.1	7.4	16.7	85.7	0	0	0	0
06/03/2013	2	234	11.7	18.9	10.6	14.3	50	2.9	4.46	97	97	44	10	258	14.6	21.3	12.5	0	50	1.94	4.46	90	90	43	7	119	0	9.1	4.8	20	0	0.97	0	6	6	50	3	03/03/2013	2	364	13.9	20.4	8.2	0	100	4.59	5.68	135	135
27/08/2009	3	278	19.5	29.7	10.5	20.5	74.3	0	1.49	13	13	38	64	296	25	36	12.4	21.4	74.3	0	0.74	8	8	43	46	217	4.2	12.3	6.9	20	0	0	0.74	5	5	0	18	27/05/2009	3	261	18.3	32	15.8	17.5	75	0.15	1.12	13	13
08/10/2009	3	294	19.4	34.1	18.9	22.2	62.5	0	0	0	0	NA	32	331	23.8	39.5	21.7	0	62.5	0	0	0	0	NA	26	177	8.8	20.9	13.8	25	0	0	0	0	0	NA	6	05/10/2009	3	269	9.5	18.7	10.9	25	71.4	0	0	0	0
07/02/2009	3	347	21.2	32.4	11.3	27.3	91.7	0.98	1.31	39	31	52	38	347	21.8	33.6	12.4	29.4	91.7	0.65	1.31	35	27	50	35	305	14.3	19	0	20	0	0.33	0	4	4	67	3	04/02/2009	3	251	19.5	31.1	12.5	12.5	66.7	0.71	5.3	57	45
18/11/2009	3	191	10.9	16.7	7.5	6.8	91.9	0.61	5.9	94	91	47	218	239	14.5	21.6	9.9	9.8	91.7	0.61	5.4	88	85	44	145	66	2.7	5.6	2.9	3.1	0	0	0.5	6	6	65	73	18/08/2009	4	144	9.4	14.2	5.7	8.7	78.6	1.49	3.77	68	64
11/09/2010	NA	NA	NA	NA	NA	NA	NA	NA	NA	NA	NA	NA	NA	NA	NA	NA	NA	NA	NA	NA	NA	NA	NA	NA	NA	NA	NA	NA	NA	NA	NA	NA	NA	NA	NA	NA	NA	08/09/2010	NA	NA	NA	NA	NA	NA	NA	NA	NA	NA	NA
20/07/2009	3	160	9.9	18.3	11.8	23.3	66.7	2.3	3.84	107	83	37	68	170	12.7	21.8	13.3	19	66.7	0.83	2.42	60	51	34	41	139	4.6	11.8	9.3	27.3	0	1.46	1.41	48	33	46	27	20/04/2009	3	111	9.4	13.9	5.8	15.2	88.9	2.86	2.66	127	93
07/02/2012	3	310	19.1	29.4	11.5	26.9	50	1.68	3.82	59	59	25	34	395	23.9	36.9	16.2	35.3	50	1.34	3.51	54	54	21	25	105	8.7	13	4.5	11.1	0	0.34	0.32	5	5	57	9	04/02/2012	3	239	14.5	21.5	6	18.5	29.4	0.9	5.36	64	64
17/08/2011	3	209	18	27	10.1	18.5	55	1.93	4.56	71	71	11	52	236	21.9	31.8	11.2	19	55	1.93	3.3	59	59	9	39	128	8.8	15.8	8.2	16.7	0	0	1.27	13	13	18	13	17/05/2011	3	257	19.5	27.1	7.4	20	44.4	1.36	5.02	67	67
12/10/2009	3	188	15.5	21.1	4.7	11.9	100	1	5.8	99	86	27	51	212	19.8	26.1	6.7	5.6	100	1	4.56	70	60	24	28	153	10.2	15	2	16.7	0	0	1.24	29	26	38	23	09/10/2009	3	227	17.4	23.6	8.2	23.8	66.7	0.42	0.82	18	18
07/02/2012	0	0	0	0	0	0	0	2.33	3.77	170	123	0	87	0	0	0	0	0	0	2.02	3.47	162	114	0	64	0	0	0	0	0	0	0.31	0.3	9	9	0	23	04/02/2012	0	NA	NA	NA	NA	NA	NA	2.62	2.88	173	125
18/06/2012	3	262	15.5	23.7	10.5	13.2	73	0.76	4.48	132	75	31	82	332	21.8	31.3	13.2	15.8	73	0.38	3.84	115	64	29	52	145	6.3	12.7	7.1	11.8	0	0.38	0.64	18	11	41	30	18/03/2012	3	236	14.3	24.4	17.2	5.4	96.8	1.71	3.6	124	69
20/10/2010	3	144	6.8	11.9	5.2	11.8	100	0.61	3.25	36	36	44	28	176	10.1	16.8	7.2	25	100	0.61	3.25	36	36	39	18	62	0	2	2	0	0	0	0	0	0	100	10	20/07/2010	3	203	7.6	14.7	7.3	30	85.7	0	1	9	9
24/07/2009	3	267	15	25.6	15.6	2.9	74.2	0.98	8.24	134	75	0	69	288	16.3	28.5	18	0	74.2	0.82	4.91	85	47	0	55	224	12.2	19.5	10.9	7.1	0	0.16	3.33	48	28	0	14	24/04/2009	3	318	14.5	27.1	9	36	59.4	0	0	0	0
28/07/2009	3	291	17.3	25.4	10.6	14.8	59.5	1.79	4.59	78	78	32	63	314	20.1	28.9	11.9	17.6	59.5	1.79	3.87	70	70	33	54	194	7.6	13.3	7.3	10	0	0	0.72	8	8	29	9	28/04/2009	3	364	18.4	28.7	12.8	23.8	58.5	1.13	5.13	82	82
03/01/2011	3	357	24.2	36.5	17.2	20	85.7	0.66	3.5	62	50	10	39	456	34	47.9	22.8	50	85.7	0.66	3.5	62	50	0	27	92	0	8.6	8.6	0	0	0	0	0	0	100	12	12/01/2010	2	305	26.8	38.8	15.4	25	80	1.82	1.57	27	25
19/08/2009	3	207	13.6	23.5	12.3	11.8	100	0.91	0.48	13	13	53	28	215	16.9	26.9	13.1	0	100	0.45	0.48	10	10	48	20	174	2.7	12.2	9.3	22.2	0	0.45	0	3	3	71	8	19/05/2009	3	166	15.8	19.9	4.4	20	66.7	1.41	2.81	31	31
03/08/2010	3	205	12.8	17.8	6.6	26	67.7	1.48	4.39	99	96	40	109	223	14.9	20.1	7.9	23.9	67.7	1.06	3.7	88	86	40	77	143	7.2	11.5	3.6	29.6	0	0.42	0.69	11	11	41	32	12/08/2009	3	189	12.3	19.1	7.6	22.5	63.6	1.24	2.39	69	69
16/07/2009	2	345	16.7	26.2	14	66.7	40	0	0.75	6	6	8	42	389	22.7	32.9	15.8	66.7	40	0	0.75	6	6	3	22	177	2.8	10.6	9.8	66.7	0	0	0	0	0	40	20	16/04/2009	2	338	12.5	23.9	24	6.9	80	0.39	1.19	20	18
01/11/2011	2	195	16.4	25.2	9.6	18.2	83.3	1.21	3.1	59	56	30	33	232	19.3	28.3	11.1	20	83.3	0.8	2.65	50	47	29	20	88	8.3	16.7	6.1	16.7	0	0.4	0.44	9	9	33	13	10/11/2010	3	235	22.3	30.7	13.7	23.1	100	2.38	1.59	72	69
23/07/2009	3	160	10.4	16.5	6.5	13.3	85.7	0.41	3.76	88	86	48	33	181	13.2	18.1	6	0	85.7	0.41	3.38	81	78	45	26	85	1.1	11.1	7.8	28.6	0	0	0.38	8	8	86	7	23/04/2009	3	276	12	17.7	6.2	11.5	85.7	1.85	5.35	95	95
14/09/2009	2	180	6.1	14.5	6	23.1	75	2	2.15	54	48	43	70	182	7	14	5.1	15.4	75	1.8	1.84	46	39	45	43	175	4.2	15.6	8	30.8	0	0.2	0.31	8	8	30	27	14/06/2009	2	157	7.1	12.3	4.6	14.3	80	1.93	3.38	72	69
26/10/2011	2	157	16.7	27.4	11.2	45.5	72.7	2.11	1.08	79	74	42	43	154	21.2	29.3	11.9	0	72.7	0.53	1.08	46	43	37	18	160	6.7	23.3	9.8	58.8	0	1.58	0	34	31	53	25	26/07/2011	3	198	17.7	25.2	10.5	15.4	50	1.07	2.72	84	77
30/07/2010	3	394	26.4	39.5	15	50	40	0.99	2.98	50	43	47	8	489	33.5	49.5	20.3	50	40	0.99	2.98	50	43	38	8	120	7.4	12.3	5.8	0	0	0	0	0	0	100	0	30/04/2010	3	234	19.8	27.6	7.8	18.2	72.7	0.88	3.68	40	37
13/10/2009	3	203	15.5	25	13	0	100	0.71	1.94	32	32	36	32	231	18.8	30.2	15.5	0	100	0.71	1.94	32	32	34	24	96	6.6	11	6.7	0	0	0	0	0	0	45	8	13/07/2009	2	197	8.8	19.3	10.9	18.2	75	0	1.48	23	20
29/07/2011	3	159	14.2	21.7	8.5	18.4	84.4	0.75	3.11	72	62	29	76	183	17.5	25.6	9.3	18.5	84.4	0.6	2.44	64	54	27	62	98	6.7	13.2	6.9	18.2	0	0.15	0.68	8	8	41	14	29/04/2011	3	116	11.1	18.6	7.6	7.8	79.3	1.87	2.26	93	83
25/09/2009	3	303	20.2	31.3	11.8	13.3	80	0	2.79	83	71	33	28	343	24.4	35.8	14.3	0	80	0	2.79	79	67	30	17	156	6.8	16.9	4.8	20	0	0	0	4	4	67	11	25/06/2009	3	368	24.7	33.8	12.1	8.3	66.7	3.32	5.17	170	134
28/03/2011	3	149	13.3	18.6	4.7	5.6	100	1.5	0.77	35	25	30	25	180	16.2	23.5	6.7	14.3	100	1.5	0.77	35	25	29	15	79	7	7.9	1	0	0	0	0	0	0	50	10	28/12/2010	3	208	18.5	25	6.3	13.6	78.6	0.92	0.95	36	26
12/06/2010	3	127	7.1	15.5	7	24.1	87.5	1.27	2.21	50	50	50	40	140	11.2	21.3	11.1	22.2	87.5	0.64	1.66	26	26	49	21	101	0	5.3	1	25	0	0.64	0.55	23	23	53	19	09/06/2010	3	133	5.4	16.3	11.1	0	100	1.05	1.92	34	34
23/11/2010	3	211	11.5	22	9.7	16.7	55.6	0.68	1.72	26	26	44	42	223	13.1	23.6	10.2	7.7	55.6	0.34	1.38	21	21	43	27	180	8.9	19.3	8.8	27.3	0	0.34	0.34	5	5	50	15	23/08/2010	3	169	13.5	20.4	7.8	6.3	90.9	0.83	0.95	19	17
25/08/2010	3	413	19.3	28.6	10.6	31.3	76.9	1.35	4.2	198	154	25	24	470	21	30.9	12.1	22.2	76.9	1.35	3.85	187	142	22	17	193	13.3	20.5	5.6	42.9	0	0	0.35	11	11	35	7	25/05/2010	3	298	17	26	8.9	25	40	3.72	3.44	240	179
28/08/2012	2	173	18	30.4	15.4	50	100	1.05	0.58	32	32	40	10	175	20	33.6	18.5	25	100	1.05	0.58	23	23	35	6	166	13.7	23.5	8.3	100	0	0	0	9	9	50	4	28/05/2012	1	122	11.4	17.1	5.8	14.3	0	1.68	1.17	34	34
02/09/2011	2	175	22.1	23.8	3.2	0	100	0	0.83	8	8	33	15	215	29.3	31.7	5.6	0	100	0	0.83	8	8	29	10	82	6.6	6.6	0	0	0	0	0	0	0	100	5	11/09/2010	2	376	26.3	38.6	14.4	22.2	50	0	0.38	9	9
30/06/2011	1	449	8.8	31.9	24.3	25	60	3.12	2.19	49	49	28	11	532	11.3	36.6	30.2	0	60	2.34	2.19	45	45	23	9	116	0	15	5.9	50	0	0.78	0	4	4	44	2	30/03/2011	2	299	12.4	22.7	9.9	25	40	2.09	2.18	33	33
07/05/2009	3	293	13	19.2	10.4	33.3	33.3	0	0	0	0	40	5	290	15.7	22.2	11.5	0	33.3	0	0	0	0	40	4	303	5.3	10.6	8.3	50	0	0	0	0	0	NA	1	04/05/2009	3	275	15.4	22.9	11.8	28.6	66.7	0	0	0	0
20/02/2012	3	191	13.4	22.5	10.3	25	100	1.11	1.41	61	61	23	8	235	15.5	26.8	15.7	0	100	1.11	1.41	51	51	22	3	101	9	13.4	0	40	0	0	0	9	9	38	5	20/11/2011	3	348	19.9	25.9	4.9	10	100	0.93	4.02	63	63
24/02/2010	3	346	18.9	26.4	7.2	25.7	61.5	0	0	0	0	NA	63	426	23.2	31.7	9.1	20	61.5	0	0	0	0	NA	48	99	7	11.6	2.6	33.3	0	0	0	0	0	NA	15	24/11/2009	3	316	23.4	31.9	9.8	23.3	85.3	0	0	0	0
20/02/2012	1	137	7.1	14.7	8.3	5.9	100	1.04	1.37	41	36	30	57	125	8.9	16.9	9.7	0	100	0.83	1.1	34	28	28	34	168	3.3	10	5.8	7.7	0	0.21	0.27	7	7	46	23	20/11/2011	3	152	8.5	15.8	7.8	8.9	81.3	1.92	3.99	81	81
01/06/2010	2	215	20.9	27.7	7.1	5.6	82.1	0.71	1.23	34	31	35	47	236	23.9	31.3	8.5	0	82.1	0.47	1.23	32	29	27	39	120	11	15.9	3.3	12.5	0	0.24	0	2	2	73	8	10/06/2009	3	405	23.7	37.3	15.9	13.3	71.4	1.28	3.88	62	58
18/09/2009	3	144	13.8	16.8	6.7	23.1	70	1.92	3.66	214	154	29	31	165	18.4	19.9	7.8	20.8	70	1.65	3.43	198	145	24	20	84	2.3	9.2	4.8	26.7	0	0.27	0.23	16	9	50	11	18/06/2009	2	165	15.3	22.5	12.8	33.3	66.7	4.77	4.35	222	187
02/08/2012	3	108	6.7	19.8	4.6	20.5	100	0	0	0	0	NA	109	116	10.6	28.2	4.8	22.2	100	0	0	0	0	NA	87	76	1.8	9	4.3	16.7	0	0	0	0	0	NA	22	11/08/2011	0	0	0	0	0	0	0	0	0	0	0
30/11/2010	3	142	10.5	14.8	3.9	9.6	100	0	0.16	1	1	61	99	151	14.3	19.3	5	13.3	100	0	0.16	1	1	68	58	128	5.3	8.6	2.5	7.5	0	0	0	0	0	40	41	30/08/2010	3	195	12	19.6	7.9	20.8	94.7	0.23	0.29	4	4
14/03/2012	3	133	10.9	18.3	8.2	28.6	100	1.16	0	18	18	58	8	140	13.8	19.5	7.1	25	100	1.16	0	18	18	61	5	114	3.8	15.4	10.6	33.3	0	0	0	0	0	50	3	14/12/2011	3	100	5.8	11	5.9	0	100	3.19	0	69	56
26/09/2012	3	261	24.5	35.8	11.4	20	56.3	1.49	0.87	62	42	35	57	341	34.5	48.8	16.7	15.4	56.3	1.28	0.29	51	31	29	46	108	5.2	11	5.6	28.6	0	0.21	0.58	11	11	60	11	26/06/2012	3	234	21.1	31.8	12.8	33.3	0	2.81	3.72	136	123
17/11/2009	2	327	33.6	42.1	10.3	35.7	75	0.44	0.65	13	13	24	45	337	35.8	44.2	11.8	30	75	0.44	0.65	13	13	24	30	271	22.2	31.1	3.8	50	0	0	0	0	0	33	15	17/08/2009	3	306	27	39.1	12.7	44.4	83.3	0	3.31	49	49
23/09/2009	3	189	14.1	21.2	3	33.3	100	0	6.19	54	54	38	11	242	20.4	25.9	5.4	0	100	0	4.64	45	45	36	3	109	6.7	15.6	0	38.5	0	0	1.55	9	9	40	8	23/06/2009	3	270	18.6	29.1	13.8	0	50	3.3	0	22	22
08/05/2009	3	243	18.4	26.2	10	22.7	69.6	2.01	5.71	74	74	34	48	260	23	31.8	12.2	16.7	69.6	1.76	5.71	66	66	32	33	195	7	12.7	5.7	30	0	0.25	0	8	8	43	15	05/05/2009	3	357	20.5	32.2	14.2	38.5	57.6	1.19	4.99	87	87
20/04/2011	3	251	11.1	26.4	14.7	40.9	55	0	0	0	0	NA	46	289	13.9	31.2	17.4	45	55	0	0	0	0	NA	46	153	2.9	12.7	9.8	0	0	0	0	0	0	NA	0	20/01/2011	1	132	7	12.2	7.8	0	0	0	0	0	0
13/10/2010	2	153	6.2	13.5	6.1	9.1	50	0	0	0	0	NA	92	174	7.6	16.7	8.2	4	50	0	0	0	0	NA	58	84	2.8	5.7	1	25	0	0	0	0	0	NA	34	13/07/2010	2	80	7.4	10.7	1.7	0	50	0	0	0	0
14/01/2010	3	191	17	22.3	10.4	29.4	84.2	3.18	7.37	225	147	30	44	211	22.4	24.8	9	40	84.2	2.6	5.16	177	110	27	31	146	7.6	18.1	12.4	25	0	0.58	2.21	48	37	45	13	14/10/2009	3	273	14.1	19.5	7.2	20	80	2.35	5.42	200	122
26/05/2010	4	203	10	17.2	8.6	6.5	70	0	0	0	0	NA	35	271	14.7	21.9	8.2	11.1	70	0	0	0	0	NA	25	98	3.6	10.9	9.2	0	0	0	0	0	0	NA	10	26/02/2010	2	176	10.9	17.7	5.8	12	55.6	0	0	0	0
04/07/2010	2	602	26.1	37.2	10.8	28	33.3	4.27	5.02	324	197	15	40	711	38.5	50.9	13.9	50	33.3	2.69	2.97	241	145	11	25	450	10	19.4	8.8	23.8	0	1.57	2.05	83	52	31	15	01/07/2010	3	447	30.9	43.5	15.9	22.4	41.7	1.61	4.48	171	135
12/10/2010	3	373	35.5	44.6	14.5	20	57.1	0	0	0	0	NA	33	424	40.9	50.9	17.6	33.3	57.1	0	0	0	0	NA	27	103	5.9	9.8	5	0	0	0	0	0	0	NA	6	09/10/2010	3	303	26.1	38.6	14.4	19.2	72.2	0	0	0	0
09/03/2009	3	296	14.3	30	13.8	34.1	43.8	0.47	1.13	15	13	57	94	316	15.7	31.5	14.3	30	43.8	0.47	1.13	15	13	54	88	143	6.9	21.8	11.5	75	0	0	0	0	0	77	6	06/03/2009	3	179	11.4	20.1	7.8	28.6	50	1.02	0.55	17	17
11/10/2010	3	284	14.3	25.1	9.3	31.8	63.6	0	0	0	0	0	29	288	18	29.5	11	30.8	63.6	0	0	0	0	0	20	262	3.4	12.4	5.5	33.3	0	0	0	0	0	NA	9	08/10/2010	3	259	13.6	24.6	11.4	26.7	82.4	0	0	0	0
20/07/2010	3	137	9.6	15	5.8	0	75	0	1.85	36	33	46	3	150	11.1	17.1	6.5	0	75	0	1.85	36	33	44	2	80	5.4	8.9	4	0	0	0	0	0	0	67	1	20/04/2010	3	97	4.8	10.2	4.8	7.4	88.2	0.58	2.24	43	40
06/07/2011	2	325	15.7	31	13.5	20.8	75	0	0	0	0	NA	48	363	20.2	34.7	12.9	33.3	75	0	0	0	0	NA	20	274	9.4	26	14.3	19	0	0	0	0	0	NA	28	03/07/2011	2	199	11.2	21.6	13.2	27.3	75	0	0	0	0
10/05/2010	2	273	19.4	30	14.6	29.4	66.7	3.19	2.67	99	92	28	63	332	24.2	36.9	17.8	38.5	66.7	1.85	2.32	81	74	21	52	129	8.3	14.1	9	0	0	1.34	0.36	18	18	52	11	07/05/2010	3	306	23.2	37	20.4	47.4	77.8	2.69	1.91	82	73
08/10/2009	3	233	13.3	21.9	8.1	22.9	61.4	0.82	4.84	125	107	20	220	331	22.2	31.1	11.9	20.8	61.4	0.62	2.75	83	72	13	61	144	6.2	14.6	5.8	23.2	0	0.21	2.09	42	35	37	159	05/10/2009	3	277	19.9	27.6	9.7	14.5	68.8	1.21	5.82	147	131
30/12/2009	3	176	13.9	24	9.9	24.1	80	0	0	0	0	61	48	155	13.2	22.6	8.5	26.7	80	0	0	0	0	40	33	245	15.8	27.7	14.3	21.4	0	0	0	0	0	71	15	30/09/2009	3	201	13.3	24.8	11.6	20	71.4	0	0	0	0
01/04/2010	3	150	10.8	18	6.2	0	81	0	0	0	0	NA	32	162	11.8	20.1	7.4	0	81	0	0	0	0	NA	28	62	3.8	3.8	0	0	0	0	0	0	0	NA	4	10/04/2009	2	201	11.6	22.8	15.2	22.2	86.7	0	0	0	0
07/09/2009	3	301	28.1	33.6	7.8	10	40	0.68	5.14	124	106	33	17	336	31.8	37.9	9.6	0	40	0.68	3.67	112	94	31	13	185	18.2	22.2	4	25	0	0	1.47	12	12	44	4	04/09/2009	3	198	20.6	32.1	14	16.7	42.9	1.61	5.13	107	95
02/11/2010	3	351	22.8	35	16.9	19.3	67.8	0.43	2.1	28	24	22	206	380	26.7	38.7	18.3	11.1	67.8	0.37	1.37	20	17	24	160	299	15.5	28.1	14.9	28.9	0	0.06	0.72	8	7	15	46	11/11/2009	3	358	20.7	31.9	16.6	24.6	82.8	0.3	1.2	13	10
10/04/2012	0	NA	NA	NA	NA	NA	NA	0	0	0	0	19	0	NA	NA	NA	NA	NA	NA	0	0	0	0	13	0	NA	NA	NA	NA	NA	NA	0	0	0	0	33	0	07/04/2012	0	NA	NA	NA	NA	NA	NA	0	0	0	0
19/08/2009	3	220	13.9	19.9	5.8	30	76	1.15	2.07	47	33	37	77	238	15.2	20.5	5.6	20.7	76	0.66	1.66	38	26	33	66	170	10.9	18.6	6.2	54.5	0	0.49	0.41	8	7	56	11	19/05/2009	3	217	12.5	20.2	7.4	27	66.7	0.97	2.92	69	51
02/08/2012	2	229	17.7	25.4	8.6	4.3	78.9	1.38	1.31	50	43	33	55	266	20.6	30.5	11.8	0	78.9	0.92	1.07	37	31	31	34	116	10.9	12.8	2.6	4.3	0	0.46	0.24	12	12	43	21	11/08/2011	3	190	15	21.4	7.7	13.3	82	0.85	3.85	76	65
18/02/2010	3	167	12.4	20.8	10.3	13.6	80	1.15	2.72	57	47	31	128	187	16.3	25.7	12.7	8.8	80	0.84	2.04	46	36	28	89	130	5.6	12.6	7.1	18.8	0	0.31	0.68	11	11	48	39	18/11/2009	4	201	11.9	20.3	9.4	9.1	73.9	1.11	2.92	53	45
01/01/2011	2	269	12.7	23.2	12.6	5.9	83.3	0	0	0	0	NA	48	247	14.3	25.2	13.3	0	83.3	0	0	0	0	NA	30	326	9.6	19.2	11.1	8.3	0	0	0	0	0	NA	18	10/01/2010	1	344	18.1	33.3	17.8	66.7	66.7	0	0	0	0
07/06/2009	3	282	19.8	28.3	11.8	14	70.8	2.25	5.9	115	100	40	81	284	19.2	27.9	11.9	9.7	70.8	1.61	5.23	89	77	37	66	277	22.1	30.1	11.1	25	0	0.64	0.67	27	23	55	15	04/06/2009	3	253	12.6	21.1	9.5	19	74.1	0.6	2.15	34	33
31/07/2009	3	301	20.2	29.8	14.7	16.7	50	1.41	2.06	72	64	41	4	320	22.7	32.2	15.7	16.7	50	1.41	1.81	60	52	34	4	233	12.3	22.5	12.2	0	0	0	0.26	12	12	68	0	30/04/2009	3	300	19.8	28.5	10.6	38.1	60.9	3.81	3.97	118	104
27/11/2009	3	168	12.1	20.1	7.9	19.3	92.3	0.64	2.54	47	47	45	88	168	14.1	23.3	9.7	20	92.3	0.32	2.12	36	36	42	54	168	7.4	12.7	4.1	18.5	0	0.32	0.42	11	11	57	34	27/08/2009	3	203	11.5	18.9	8.3	0	66.7	2.07	3.03	58	58
14/09/2009	3	212	18.1	26.8	10.3	12.5	78.1	1.3	5.13	86	86	30	86	225	24.2	34	13.1	10.7	78.1	0.91	4.27	66	66	21	77	185	6	12.7	6.2	14.3	0	0.39	0.85	19	19	56	9	14/06/2009	3	228	16.1	27.6	12	22.6	83.3	1.69	3.37	62	62
26/08/2009	3	271	13.1	24.4	11.2	31.6	75	1.39	1.65	57	47	37	36	331	15.5	29.6	14.6	30.8	75	1.11	1.1	36	32	33	31	161	9.5	16.3	6.4	33.3	0	0.28	0.55	21	15	50	5	26/05/2009	3	196	16.3	25	10.3	6.7	66.7	1.31	1.52	31	31
08/06/2009	3	186	8.6	18.4	16.8	16.7	75	0	1.33	31	31	32	14	209	10.1	20.6	19.4	0	75	0	1.33	31	31	28	13	78	3.6	10.9	7.7	100	0	0	0	0	0	100	1	05/06/2009	2	230	13.5	24.7	14.5	0	88.9	0.47	3.9	34	34
16/07/2009	3	117	8.8	15.8	6.6	8.3	100	2.74	1.99	65	65	37	14	139	12.7	20.8	9.2	0	100	2.74	0.5	48	48	38	10	73	2	7.1	2.4	50	0	0	1.49	16	16	36	4	16/04/2009	3	90	7.7	13.4	4.7	16.7	100	1.73	1.16	122	122
12/01/2009	3	166	18.3	24	6.7	3.6	78.4	1.36	2.56	76	57	24	142	175	20	25.9	7.5	5.7	78.4	1.36	2.28	74	55	22	93	81	3	6.9	1.2	0	0	0	0.28	2	2	56	49	09/01/2009	3	231	19.7	32.7	19.7	12.1	64.7	2.15	5.68	196	157
07/07/2009	4	140	10.5	16.9	6.7	11.9	90.5	0	0.43	8	8	65	70	166	13.8	21.3	8.2	18.9	90.5	0	0.43	6	6	58	48	66	2.4	6.2	3.8	3.3	0	0	0	1	1	92	22	04/07/2009	3	181	12.5	19.8	6.5	11.8	72.2	0	1.09	13	13
10/03/2009	2	204	9.5	23.6	18.1	18.2	55.6	1.65	5.14	85	85	32	30	221	11.1	26.1	22.8	0	55.6	0.99	3.85	63	63	25	25	166	6	17.9	8.3	50	0	0.66	1.28	22	22	50	5	07/03/2009	2	129	7.6	17.5	10.5	21.4	100	0.38	1.84	43	40
07/10/2011	3	287	21.6	29.9	10.1	18.2	55	1.44	3.8	71	71	28	58	376	28.3	37.4	12	16.7	55	1.44	2.79	58	58	23	43	121	10.5	17.5	8	20	0	0	1.01	13	13	58	15	04/10/2011	3	231	18.5	27.9	13	20.7	71.4	0.97	3.52	47	47
17/02/2010	3	258	18.9	28	9.9	32	68.2	2.04	3.01	86	81	29	39	258	23.6	32.8	10.4	37.5	68.2	1.45	2.15	67	64	25	28	257	9.4	18.4	9	29.4	0	0.58	0.86	19	18	39	11	17/11/2009	3	234	23.4	33.6	11.8	22.5	64	0.71	5.12	69	64
18/08/2009	3	371	34.4	44.8	13	28.6	50	0	1.66	75	75	38	9	393	38	48.5	14.1	20	50	0	1.66	75	75	38	7	143	5	15	6.3	50	0	0	0	0	0	NA	2	18/05/2009	3	321	24.9	33.5	8.3	0	40	2.91	1.65	102	102
12/10/2009	3	178	6.7	13.5	6.7	7.7	100	2.27	8.04	142	137	44	13	178	7.8	14.4	6	11.1	100	1.51	8.04	126	126	40	9	173	2.5	10	9.4	0	0	0.76	0	16	11	62	4	09/10/2009	3	100	5.3	10.5	4.6	10	71.4	2.67	3.27	67	67
23/12/2009	4	252	13.9	21	10.9	9.1	65.5	2.7	3.42	90	90	25	59	319	19.7	28.4	14.3	0	65.5	1.93	2.91	78	78	24	41	104	2.8	7.1	6.1	12.5	0	0.77	0.51	12	12	35	18	23/09/2009	2	281	15.5	26.4	16.9	4.3	60.7	2.4	4.59	103	103
07/11/2009	3	138	12	17.1	5.4	10	66.7	1.67	1.55	43	41	39	25	163	15.7	21.2	6.3	0	66.7	1.67	1.29	41	39	32	22	71	3.9	7.8	3.6	25	0	0	0.26	2	2	79	3	04/11/2009	3	121	12	15.9	3.9	9.7	80	1.53	1.77	50	48
27/08/2010	2	191	11.8	20.9	11.9	20	100	1.43	5.47	78	78	26	37	238	16	27	15.6	25	100	0.71	4.18	59	59	23	16	119	6.7	13.4	7.9	14.3	0	0.71	1.29	20	20	32	21	27/05/2010	2	135	9.2	15.5	5.6	9.5	77.8	0.64	3.62	45	45
20/06/2012	3	212	16.9	25.8	12.2	13.6	73.9	0.69	3.63	59	59	32	46	242	20.2	29.7	14.2	6.7	73.9	0.69	2.97	52	52	26	39	99	5	11.3	6.3	28.6	0	0	0.66	7	7	69	7	20/03/2012	3	211	13.5	19.3	8.2	15.9	84	0.62	3.19	53	53
23/12/2009	2	167	4.5	14	8.6	16.1	75	1.21	4.1	61	61	36	54	202	6.4	18.7	11.3	21.7	75	0.81	4.1	56	56	35	34	60	0	2.6	2.9	0	0	0.4	0	5	5	43	20	23/09/2009	1	312	4.3	15.7	8.2	18.2	75	1.08	2.03	35	35
14/09/2009	3	243	15.2	25.6	8.9	25.6	85.2	3.12	3.42	85	85	33	71	272	17.9	29.3	11.2	26.7	85.2	2.43	3.42	76	76	27	45	153	8.3	16	3.4	25	0	0.69	0	9	9	67	26	14/06/2009	3	229	15.2	26	12.9	5	64.7	1.36	2.91	48	48
23/10/2009	3	202	14.6	24.2	12	20	100	0	1.99	17	17	57	14	215	16.3	27	14.4	12.5	100	0	1.99	17	17	55	11	108	6	10	2.3	50	0	0	0	0	0	67	3	23/07/2009	2	174	9.6	15.7	6.3	25	85.7	1.14	1.76	33	33
16/10/2009	2	175	6	14.9	7.1	20	66.7	1.46	3.4	75	59	34	34	210	8.4	20.3	10.2	20	66.7	1.46	3.4	72	56	33	23	61	0	1.7	0	20	0	0	0	3	3	50	11	16/07/2009	3	81	3.5	7.7	3.6	20	80	0.78	1.52	85	51
29/10/2009	2	390	19.2	32.3	12.6	40	50	0	0.49	3	3	0	20	435	23.5	38.9	16	40	50	0	0.49	3	3	0	20	67	0	2.8	3.6	0	0	0	0	0	0	NA	0	29/07/2009	3	381	9.4	21.2	14.3	14.3	71.4	0	0	0	0
12/02/2011	1	372	28.5	49	35.5	40	33.3	1.01	1.53	25	22	13	22	420	33	55.3	44.2	50	33.3	1.01	0.92	18	18	5	19	286	21.1	38.6	24.2	0	0	0	0.61	7	4	42	3	09/02/2011	1	307	17.4	38.8	28.8	25	60	0.33	2.49	30	28
19/10/2009	3	214	17	29.2	14.3	11.8	50	2.51	4.09	129	114	21	30	227	19.6	33.3	16.1	7.7	50	2.09	3.64	108	97	18	26	137	6.3	12.7	7.5	25	0	0.42	0.45	20	18	36	4	19/07/2009	3	244	16.7	23.1	6.7	27.8	58.3	4.7	5.07	208	169
11/12/2009	0	0	0	0	0	0	0	0.96	3.08	56	56	0	62	0	0	0	0	0	0	0.96	3.08	54	54	0	52	0	0	0	0	0	0	0	0	3	3	0	10	08/12/2009	0	NA	NA	NA	NA	NA	NA	1.84	4.26	93	93
10/07/2009	3	384	26.5	41.6	20.3	18.2	61.5	0.97	1.43	20	20	18	31	450	31.4	47.8	25.8	28.6	61.5	0.97	1.43	20	20	16	24	192	12.5	23.6	10.2	13.3	0	0	0	0	0	50	7	07/07/2009	3	360	22.5	37.7	17.4	33.3	52.6	1.07	3.28	54	54
28/09/2011	3	318	16.7	28.1	11.1	27.5	73	0	0	0	0	22	121	365	21.2	33	13.7	20	73	0	0	0	0	21	55	196	6.6	17.1	6.2	28.8	0	0	0	0	0	36	66	28/06/2011	3	304	22	30.6	11.4	21.7	80.6	0.94	4.23	96	78
08/03/2010	3	326	24.3	34.7	13.4	38.5	75	0	0.79	12	12	45	18	377	30.4	41.5	16.7	0	75	0	0.79	12	12	41	3	174	9.4	18.2	7.4	41.7	0	0	0	0	0	75	15	05/03/2010	3	202	15.1	20.7	7.2	12.5	81.8	0.55	1.34	32	32
20/08/2011	0	0	0	0	0	0	0	1.51	0.4	10	8	0	0	0	0	0	0	0	0	1.51	0.24	6	5	0	0	0	0	0	0	0	0	0	0.17	3	3	0	0	20/05/2011	0	NA	NA	NA	NA	NA	NA	0.88	2.71	49	44
24/06/2010	3	230	19.2	31.7	17.3	25	75	4.36	6.92	134	134	9	33	258	23.9	38.5	20.6	0	75	1.74	4.48	69	69	11	24	178	11.4	20.3	12.5	37.5	0	2.61	2.44	66	66	8	9	24/03/2010	3	154	10.9	19.4	7.7	21.4	77.8	0.46	0	9	9
19/10/2009	3	187	16.7	23.3	8.9	10.3	85.7	0.48	3.36	56	52	31	43	232	22.7	31.1	12.6	14.3	85.7	0.48	2.84	46	44	29	28	60	1.4	3.4	2.7	5.6	0	0	0.52	10	8	40	15	19/07/2009	3	281	18.5	28.1	8.4	35.5	62.5	0.71	2.65	47	45
17/11/2009	2	105	7.5	14	7.2	0	71.4	2.05	1.69	113	64	30	63	113	9.6	15.8	7.3	0	71.4	1.64	1.48	95	50	29	43	89	3.8	10.6	7	0	0	0.41	0.21	18	14	33	20	17/08/2009	3	157	8.8	18.2	10.9	16.2	83.3	2.16	1.94	180	77
11/02/2009	3	189	18.2	22.1	5.1	5.9	83.3	0.77	1.37	28	26	34	29	202	21.5	25.9	6.1	8.3	83.3	0.77	1.37	28	26	33	21	126	7.1	9.5	2.7	0	0	0	0	0	0	50	8	08/02/2009	3	204	17.8	24.1	8.3	0	68.8	2.4	2.12	42	42
30/03/2011	3	123	8.1	14	8.1	16.4	63.6	2.53	3.87	123	109	31	82	138	10	17.3	10.6	10.9	63.6	2	3.22	107	95	27	67	68	2.9	4.6	1.8	33.3	0	0.53	0.64	15	13	49	15	30/12/2010	2	134	8.3	14.5	6.9	5.3	66.7	1.54	3.28	107	94
05/07/2010	3	179	14.2	18.8	4.4	6.7	92.9	1.59	1.32	40	38	45	29	220	18.4	24.3	5.9	0	92.9	0.4	1.06	19	19	38	20	96	6.5	8.6	2	10	0	1.19	0.26	21	19	65	9	02/07/2010	3	158	15.9	23.9	8.5	16.7	61.5	1.97	2.92	83	71
29/09/2010	2	228	10.5	22.2	12.4	14.9	73.3	2.2	1.74	76	57	30	109	261	13.2	28	16.3	17.4	73.3	1.3	1.33	57	43	28	65	158	5.2	11.1	5.5	12.5	0	0.9	0.41	18	14	40	44	29/06/2010	1	207	7.1	17.2	11.7	3.8	71.4	1.12	2.45	63	55
21/07/2011	3	230	16.7	22.9	8	0	75	0.96	1.63	48	40	35	27	255	20.9	27.7	9.7	0	75	0.96	1.63	48	40	32	20	85	0	3.8	2.4	0	0	0	0	0	0	60	7	21/04/2011	3	324	19.8	27.9	10.9	0	63.6	1.81	6.05	107	107
15/06/2011	3	215	21.2	27.4	10.4	42.9	64.3	3.45	2.22	144	143	34	48	230	23.3	29.6	10.8	33.3	64.3	3.19	1.67	131	130	31	46	120	9.8	15.2	8.2	100	0	0.27	0.56	13	13	69	2	15/03/2011	4	196	20.5	25.5	8.5	26.5	71.4	3.66	2.44	138	138
24/10/2010	2	293	32.9	45.2	18.9	7.7	75	0.45	3.12	104	50	13	22	326	39	53.4	24.8	0	75	0.45	2.81	102	48	11	11	139	8.6	12.9	2.1	11.1	0	0	0.31	2	2	0	11	24/07/2010	3	312	22.1	33.7	14.7	6.3	83.3	1.62	1.56	60	41
26/10/2009	3	264	20.3	28.3	8.3	17.9	68.4	0.69	1.72	34	34	36	47	299	24	32.9	10	23.8	68.4	0.69	1.48	30	30	32	40	116	6.9	11.2	4.1	0	0	0	0.25	4	4	75	7	26/07/2009	3	263	15.3	26.6	12.6	11.1	66.7	0.32	3.93	55	55
13/12/2011	2	287	17.1	26.7	12.1	15	72.7	1.91	5.31	185	119	24	37	300	17.6	27.3	12.4	7.7	72.7	1.59	3.54	145	94	16	28	249	15.6	25	11.4	28.6	0	0.32	1.77	40	26	44	9	13/09/2011	4	236	20.4	27.9	10.1	22.2	69.2	3.36	5.41	128	111
03/10/2010	3	388	44.1	59.2	27.6	36.4	100	0.79	0.66	21	17	31	17	403	50.8	66	33.3	50	100	0	0.66	17	14	32	4	258	12.2	26.8	11.5	33.3	0	0.79	0	3	3	0	13	12/10/2009	3	242	30.1	42.3	18.4	14.3	90	0.6	2.34	40	40
30/01/2012	3	200	10.8	18.2	9.3	18.9	81.7	1.02	2.47	60	55	37	104	226	14.1	21.9	11.4	0	81.7	0.91	2.04	55	50	35	64	108	2.5	8.8	5.4	19.4	0	0.11	0.43	6	6	57	40	30/10/2011	3	195	12.2	17.9	5.4	11.5	73.3	1.91	3.31	84	76
26/10/2010	3	290	16.2	26.9	12.7	23.1	62.5	0.8	3.57	81	63	37	82	295	17.5	28.8	14.4	27.3	62.5	0.8	3.57	81	63	37	57	241	11	19.5	6.8	17.6	0	0	0	0	0	40	25	26/07/2010	3	292	12.8	23.2	12.4	27.3	46.7	0.68	2.36	34	27
26/10/2009	1	0	2.3	20.9	22.9	0	100	0.96	0	8	8	0	16	0	0	24.2	28.6	0	100	0	0	0	0	0	10	0	10	10	0	0	0	0.96	0	8	8	0	6	26/07/2009	0	NA	NA	NA	NA	NA	NA	0	0	0	0
26/10/2009	3	286	27.1	39.4	17.9	31.6	72.7	0.82	2.95	45	45	30	25	298	31.2	43	19.2	16.7	72.7	0.41	2.68	39	39	26	7	229	6.7	21.3	12.7	38.5	0	0.41	0.27	6	6	57	18	26/07/2009	3	204	19.5	26.9	7.7	12.5	68.2	0.34	2.54	65	59
02/08/2010	3	258	14.5	23.8	8.9	25	75	0	0	0	0	NA	83	333	20.1	31.5	13.1	14.3	75	0	0	0	0	NA	49	156	7.7	14.3	5.1	29.4	0	0	0	0	0	NA	34	11/08/2009	3	347	19	29.8	10.5	32.1	50	0	0	0	0
29/10/2009	2	320	20.7	33	13.3	11.1	66.7	0.71	3.57	46	41	28	61	416	28.6	44.6	19.3	15.4	66.7	0.71	3.29	44	39	22	39	90	3.9	8.6	4.5	7.1	0	0	0.27	2	2	57	22	29/07/2009	2	329	18.8	30.1	13	0	58.3	1.27	2.71	32	29
14/04/2011	3	168	8.6	18.7	11	19	80	1.17	3.25	58	51	19	41	181	10.2	20.7	11.9	8.3	80	1.17	3.25	58	51	16	29	113	3.6	12.6	8.7	33.3	0	0	0	0	0	75	12	14/01/2011	2	222	16.5	41	41.4	30.8	40	0	1.52	41	34
10/05/2009	2	308	18	28.7	11.6	17.2	63.2	0	0	0	0	NA	230	416	26.1	39.8	17.9	17.2	63.2	0	0	0	0	NA	143	117	5.4	11.6	4.7	17.2	0	0	0	0	0	NA	87	07/05/2009	2	359	22.5	34	14.3	28.6	64.9	0	0	0	0
16/10/2009	1	225	11.9	19.7	6.5	30	87.5	0.71	5.06	62	62	4	50	264	15.9	25.6	9.4	46.2	87.5	0.53	4.62	54	54	5	32	56	0	1.9	0	0	0	0.18	0.44	8	8	0	18	16/07/2009	2	336	16.4	29.3	11.9	17.9	62.5	2.36	4.81	69	66
10/02/2009	3	320	19.1	25.6	14.8	37.5	72.7	3.37	5.77	135	126	30	22	327	18.9	25.7	16	37.5	72.7	3.37	5.77	135	126	28	22	180	23.1	23.1	0	0	0	0	0	0	0	100	0	07/02/2009	3	291	17	23.5	9.4	28.6	66.7	4.11	3.33	83	64
24/09/2013	1	439	16.7	39.6	28.8	0	60	1.01	1.36	28	28	18	7	516	21.1	46.5	31.9	0	60	1.01	1.36	28	28	18	6	155	4	20	21.1	0	0	0	0	0	0	17	1	24/06/2013	3	221	10.6	18.9	8.9	16.7	66.7	2.25	1.88	34	30
14/07/2010	0	0	0	0	0	0	0	2.35	6.68	113	105	0	119	0	0	0	0	0	0	1.29	4.83	73	71	0	82	0	0	0	0	0	0	1.06	1.85	40	34	0	37	14/04/2010	0	NA	NA	NA	NA	NA	NA	0	0.29	2	2
11/09/2011	3	128	9	15.8	6.9	21.2	66.7	1.11	1.13	49	34	42	44	117	10.6	16.6	7.4	17.6	66.7	1.11	1.13	45	30	39	21	165	5.1	13.9	5.5	25	0	0	0	4	4	43	23	08/09/2011	3	216	15.7	20.5	6.2	20	66.7	0	2.75	29	29
01/04/2011	3	86	4.2	7.2	3	6.1	94.4	1.92	3.48	78	73	32	88	94	5.7	9.2	3.9	0	94.4	1.23	3.29	62	60	27	55	67	1.1	3.4	1.2	12.1	0	0.69	0.19	16	13	42	33	10/04/2010	3	135	7.9	13.2	4.7	6.3	73.3	2.31	1.43	58	44
20/03/2013	3	196	11	17.2	6.9	11.8	54.5	0.27	2.73	27	27	44	42	215	11.8	19.1	8.4	7.7	54.5	0.27	2.45	25	25	43	34	105	7.4	9.5	1.2	25	0	0	0.27	2	2	50	8	20/12/2012	3	154	10.7	16.2	4.9	7.7	73.3	0.26	1.84	19	19
01/06/2011	3	131	9.4	14.9	5.1	6.1	69.2	0.54	3.29	61	57	51	42	137	8.5	14	4.8	0	69.2	0.27	2.75	48	46	47	28	107	12	17.3	6.3	12.5	0	0.27	0.55	13	10	63	14	10/06/2010	3	165	8.5	16.1	7.7	12.9	83.3	0.5	2.64	59	55
18/11/2009	4	250	21.7	30.5	11.1	17.4	88.6	0.34	3.13	53	50	29	66	294	27.6	35.7	12.4	16	88.6	0.17	2.71	40	38	31	42	157	11.1	21.1	9.2	19	0	0.17	0.42	13	12	21	24	18/08/2009	2	307	24.1	34.3	12.5	33.3	81.3	1.02	5.06	55	50
10/08/2012	3	141	10.2	13.6	5.9	19	100	3.06	0.93	136	101	31	29	113	10.4	14.1	7.2	27.3	100	2.63	0.93	106	75	33	19	198	9.9	12.7	3.6	10	0	0.44	0	30	25	20	10	07/08/2012	3	169	9.9	17.3	8.3	11.1	80	2.23	1.62	106	96
15/02/2011	3	213	10.7	18.1	6.3	22.5	76.9	1.83	1.45	41	35	52	45	243	12.8	19.9	7	10	75	0.92	1.08	22	22	52	24	111	5	13	4.2	33.3	0	0.92	0.36	19	14	53	21	15/11/2010	3	229	12.2	20.6	8.5	21.4	91.7	1.7	5.14	69	66
16/10/2009	2	282	17	26.4	13.9	0	55.6	2.33	2.88	97	83	13	33	316	22.7	32.8	14.5	0	55.6	1.4	2.88	86	72	8	22	147	3.7	11.1	12.5	0	0	0.93	0	11	11	33	11	16/07/2009	2	317	17.5	23.2	7.5	0	71.4	1.74	0.49	39	39
22/12/2010	3	215	10.6	18.3	7.5	28.6	88.9	0.51	1.61	19	16	0	46	225	14.1	23	9.4	25	88.9	0.51	1.61	19	16	0	40	194	4.8	10.6	5	37.5	0	0	0	0	0	NA	6	22/09/2010	3	213	9.3	20	11.8	17.9	86.7	0	0	0	0
15/02/2011	4	392	22.3	37.6	17.2	18.8	64	0	0	0	0	NA	51	395	22	38.6	18.3	16.7	64	0	0	0	0	NA	45	342	24.5	30.6	8.7	25	0	0	0	0	0	NA	6	15/11/2010	3	383	31.2	40.7	13.5	0	80	0	0	0	0
11/06/2009	2	141	8.2	13.4	5.7	5.3	76.9	1	2.52	83	56	37	125	173	11.3	17.7	7.6	4.2	76.9	0.75	2.3	76	50	34	75	63	2	4.4	2.3	6.1	0	0.25	0.22	7	6	54	50	08/06/2009	4	152	8.9	16.1	8.4	17.3	80	1.22	3.01	90	68
21/10/2009	3	170	11.9	17.5	7.1	18.6	40	2.35	6.84	168	149	36	63	186	14	19.9	7.7	14.3	40	1.92	5.93	138	122	33	42	116	6.6	11.3	5.8	26.7	0	0.43	0.91	30	27	46	21	21/07/2009	3	106	9.6	12.3	5	46.2	100	4.58	2.66	133	119
05/10/2010	3	250	19.7	30	12.8	20.5	50	1.3	2.83	66	63	32	48	326	28.5	40.8	17.6	26.1	50	1.3	2.53	64	60	28	40	102	4.6	11.5	7.2	14.3	0	0	0.3	2	2	67	8	02/10/2010	2	208	15.3	20.7	6.6	26.2	83.3	1.72	2.54	64	64
30/07/2013	1	1450	57.5	74.2	38.9	0	0	0	0	0	0	NA	12	1637	63.6	80.8	50	0	0	0	0	0	0	NA	12	334	28.6	42.9	21.4	0	0	0	0	0	0	NA	0	30/04/2013	2	1486	45.1	63.9	39.5	42.9	26.7	0	0	0	0
28/06/2010	2	232	13.1	21.2	8.6	0	100	0	1.58	23	23	29	5	303	15.3	25.4	10.3	0	100	0	1.58	23	23	15	2	121	10	15	6.9	0	0	0	0	0	0	75	3	28/03/2010	4	371	16.8	31.2	16	14.3	55.6	1.86	4.23	77	77
18/05/2011	3	255	22.1	29.8	9.7	33.3	50	0	0	0	0	78	2	256	23.2	31.1	10.4	33.3	50	0	0	0	0	76	2	251	18.3	25.4	7.8	0	0	0	0	0	0	100	0	18/02/2011	3	263	29.6	35.7	8.1	16.7	70	0.58	2.73	29	29
16/05/2011	3	197	13.3	18.2	5.3	50	62.5	3.83	1.72	94	86	32	19	283	18.1	24.5	8.6	40	62.5	3.83	1.72	83	76	28	19	70	4.1	6.1	2.5	100	0	0	0	11	11	50	0	16/02/2011	3	311	17.9	25.1	8.9	46.7	62.5	4.71	3.24	85	71
26/08/2009	4	268	26.4	33.9	10.4	0	71.8	1.44	1.5	62	41	40	56	292	30.3	38.2	11.6	0	71.8	1.44	1.25	58	37	37	52	175	13.4	19.3	7.4	0	0	0	0.25	5	3	52	4	26/05/2009	3	321	25.5	39.1	20.2	26.3	65.2	2.49	2.53	109	74
17/10/2011	3	212	14.8	24.6	8.7	15	88.9	0.51	2.11	28	28	37	108	246	20	29.7	10.6	7.7	88.9	0.51	2.11	26	26	36	65	95	1.6	11.8	4.8	20.6	0	0	0	2	2	25	43	17/07/2011	3	268	12.6	21.5	9	50	0	0	4.26	47	47
10/10/2009	3	215	14.9	25.8	12.1	21.2	62.5	1.52	3.95	59	57	30	81	235	17.3	29.5	14	23.3	62.5	1.52	3.95	57	55	31	75	104	5.4	10.8	5.7	0	0	0	0	2	2	25	6	07/10/2009	2	159	10.2	20.8	12	14.3	100	0.46	0.7	19	17
11/06/2009	3	202	16	24.9	7.9	13	60	2.58	4.57	69	69	25	96	220	18.7	28.7	10.6	12.5	60	2.27	4.57	63	63	18	66	116	6.3	11.1	0	13.6	0	0.3	0	5	5	60	30	08/06/2009	3	200	21	28	11.1	0	0	0	1.5	48	48
25/02/2013	3	253	12.4	18.5	7.5	32.5	69.6	0.83	2.41	51	51	40	60	257	15.3	20.2	7.7	16.7	69.6	0.5	2.07	44	44	37	43	239	6.7	15.3	7	45.5	0	0.33	0.34	7	7	50	17	25/11/2012	3	271	11.7	20.5	7.3	21.3	66.7	0.54	3.98	48	48
20/11/2009	2	281	46.3	70	12.1	22.2	66.7	3.31	3.62	69	61	22	20	262	53.8	80	16.3	0	66.7	1.1	3.62	46	38	27	11	402	13.3	26.7	0	33.3	0	2.21	0	23	23	0	9	20/08/2009	2	300	30.8	65.4	23.2	0	50	0	0	0	0
10/12/2009	1	110	5	13.9	9.5	7.7	100	0	1.57	12	12	37	32	99	5.6	14.1	7.7	7.7	100	0	0.52	6	6	40	31	150	3.3	13.3	13.6	0	0	0	1.05	6	6	30	1	07/12/2009	2	156	6.3	13.5	7.4	9.1	50	0	1.54	15	15
11/02/2009	2	250	21.1	30	9.2	23.1	80	0	4.37	48	48	11	29	253	26.3	36.3	10.3	22.2	80	0	3.02	36	36	14	21	244	11.9	18.8	7.9	25	0	0	1.34	12	12	0	8	08/02/2009	2	304	19.5	31.3	20	0	92.3	0.7	0.62	15	13
03/12/2010	3	336	16	26.8	10.7	29.4	61.9	0.52	1.97	25	25	29	38	362	18.9	31.1	13.1	28.6	61.9	0.26	1.97	23	23	15	28	239	7.8	14.8	5.2	30	0	0.26	0	2	2	50	10	12/12/2009	3	260	13.3	22.9	7.1	24.1	66.7	0.19	0.93	7	7
15/11/2010	3	233	14	21.5	9.6	5.9	62.5	0.86	4.01	59	46	36	66	259	16.1	25.2	11.3	9.1	62.5	0.86	3.21	50	38	32	51	174	10.1	14.6	6.7	0	0	0	0.8	9	7	50	15	15/08/2010	3	257	14.7	21.5	6.9	13.3	77.3	1.51	1.96	51	42
14/06/2010	3	76	4.1	8.2	4.1	0	0	0	0	0	0	NA	0	88	5.8	11.1	5.4	0	0	0	0	0	0	NA	0	44	0	1.2	1.2	0	0	0	0	0	0	NA	0	14/03/2010	3	76	0.3	3	1.9	0	0	0	0	0	0
19/01/2012	3	120	11.2	16.5	7.3	12.2	83.3	0.9	6.39	133	125	40	45	117	12.6	18.3	8.8	10.3	83.3	0.9	5.19	123	115	30	35	133	5.3	9.2	1.5	16.7	0	0	1.2	10	10	71	10	19/10/2011	2	191	8.8	15	7.8	11.1	50	1.54	5.19	101	88
28/01/2010	3	153	11.3	18.5	7.6	22.6	94.1	0.6	3.1	54	54	41	83	169	15	23.1	9.9	19.4	94.1	0.3	2.52	46	46	41	55	125	5.6	11.3	4.4	27.3	0	0.3	0.58	8	8	44	28	28/10/2009	3	160	11.6	15.8	5.6	14	65.2	1.7	2.51	77	77
19/12/2011	3	257	24.3	31.9	9.4	20	50	1.94	2.39	55	49	16	45	271	25.3	34.2	10.4	18.2	50	1.3	2.39	43	38	15	37	229	22.2	27.4	7.6	25	0	0.65	0	12	12	20	8	19/09/2011	3	204	18	31.5	19	35.3	50	1.25	0.67	14	14
13/07/2011	2	194	13.1	20.1	7.8	22.2	44.4	2.02	2.64	57	57	40	38	210	16	23.3	9.3	22.2	44.4	1.69	1.51	46	46	39	29	157	7.4	13.6	5.6	22.2	0	0.34	1.13	11	11	46	9	13/04/2011	2	156	10.6	21.1	12.4	18.8	63.6	1.55	3.61	65	65
30/10/2010	1	615	50.7	57.1	9.6	50	50	0	0	0	0	NA	0	743	62	66	11.1	0	50	0	0	0	0	NA	0	210	22.5	35	8	60	0	0	0	0	0	NA	0	30/07/2010	3	710	43.5	54.3	12.9	50	34.8	0	0	0	0
14/10/2009	3	213	23.6	30.4	11.3	6.3	44.4	1.03	6.19	131	98	23	18	263	32.5	40.3	13.2	0	44.4	1.03	4.37	98	72	16	14	138	11.9	17.6	9.3	10	0	0	1.82	33	26	36	4	14/07/2009	3	206	18.6	27.4	13	13	63.2	2.99	2.72	194	119
18/11/2009	3	189	17.3	25.3	9.2	16	65.5	2.61	3.3	104	87	34	92	200	20.3	29.6	11.4	7.7	65.5	2	2.95	91	76	30	66	155	9.1	14.2	4.9	25	0	0.61	0.35	13	12	52	26	18/08/2009	3	211	19.9	27.1	9.6	31.6	74.1	2.03	3.42	102	78
28/10/2009	3	524	46.1	56.3	14.3	20	64.3	0	0	0	0	NA	28	538	50.8	61.3	18.3	25	64.3	0	0	0	0	NA	27	416	26.1	34.8	0	0	0	0	0	0	0	NA	1	28/07/2009	3	480	47.8	58.6	21.8	25	50	0	0	0	0
16/12/2009	3	301	30.7	39.5	12.5	11.5	74.2	0.25	1.68	27	26	39	44	346	36.3	45.2	14.1	20	74.2	0.25	1.68	27	26	38	32	133	13.8	22.1	9.3	6.3	0	0	0	0	0	40	12	16/09/2009	3	263	24.9	35.6	12.6	20	75	0	1.54	16	14
18/11/2009	3	261	26.5	34.4	9.1	21.4	66.7	0	0.38	7	7	13	32	281	30.7	41.1	12.4	25	66.7	0	0.38	7	7	9	29	192	16.7	18.3	2.2	0	0	0	0	0	0	25	3	18/08/2009	2	307	22.8	35.3	10.6	38.1	66.7	0	0	2	2
14/05/2010	2	404	23.5	39	21.1	33.3	76.9	1.84	4.88	129	110	23	35	374	26.1	41.3	21.7	33.3	76.9	0.61	3.79	87	82	24	21	518	14.4	31.1	19.2	33.3	0	1.23	1.08	43	28	20	14	14/02/2010	3	397	17.4	31.9	18.7	44.4	73.7	2.95	6.33	101	88
29/10/2009	3	272	24.3	33.5	9.2	29.4	70	0	0	0	0	NA	42	315	29.5	39.7	11.7	10	70	0	0	0	0	NA	32	156	12.2	18.7	4.4	57.1	0	0	0	0	0	NA	10	29/07/2009	3	283	23.5	33.3	8.9	42.1	60	0	0	0	0
14/12/2011	2	187	15.6	20.6	5.3	36.4	100	0	0	0	0	NA	23	223	19.9	27	9.4	25	100	0	0	0	0	NA	14	127	9.8	11.9	0	42.9	0	0	0	0	0	NA	9	14/09/2011	4	201	20.1	24.9	4.9	17.6	90.9	0	0	0	0
20/08/2012	3	264	17.4	30.2	17	12.5	70.4	1.98	3.09	74	73	32	80	297	20.3	33.6	18.1	13.8	70.4	1.49	2.97	70	69	26	65	170	10.3	22.1	14.8	9.1	0	0.5	0.12	4	4	64	15	20/05/2012	3	187	13.3	21.3	8.4	10.8	80	1.28	3.17	62	61
12/07/2011	2	195	12.4	21.5	11.1	2.3	78.3	0.79	1.91	28	25	20	78	255	18.1	29.2	14.1	5.6	78.3	0.79	1.46	24	21	23	47	117	5.5	12	7.9	0	0	0	0.45	4	4	0	31	09/07/2011	4	225	12.7	22.7	10.1	15.8	83.3	0.18	0.8	8	8
05/09/2011	3	461	25.1	37	13.2	31.8	53.8	0	0	0	0	NA	33	534	34.5	45.6	13.1	33.3	53.8	0	0	0	0	NA	21	286	3.7	17.6	13.3	30.8	0	0	0	0	0	NA	12	02/09/2011	3	316	21.8	30.3	8.8	33.3	66.7	0	0	0	0
13/12/2011	3	178	7.6	14.3	6.3	0	80	0	0	0	0	NA	11	205	9	16.8	7.8	0	80	0	0	0	0	NA	7	85	3.6	7.3	2.1	0	0	0	0	0	0	NA	4	13/09/2011	3	100	5.8	10.5	4.5	0	60	0	0	0	0
11/02/2009	3	408	28.4	41.2	19.6	31	56	3.15	4.54	123	123	15	60	468	33.2	47.3	23.1	28.6	56	2.97	4.04	110	110	13	48	264	18.4	28.3	14	33.3	0	0.19	0.5	13	13	19	12	08/02/2009	3	305	26.8	37.7	15.6	27.3	66.7	3.57	4.91	134	134
15/02/2010	3	404	29.3	45	17.2	0	59.6	0.57	2	34	22	26	55	408	29.8	45.7	17.4	0	59.6	0.57	2	34	22	26	55	88	0	7.7	8.3	0	0	0	0	0	0	NA	0	15/11/2009	3	348	32.2	40.2	11.6	25	76.2	1.18	1.39	23	22
02/07/2010	0	NA	NA	NA	NA	NA	NA	0	0.25	3	3	0	14	NA	NA	NA	NA	NA	NA	0	0.25	2	2	0	1	NA	NA	NA	NA	NA	NA	0	0	1	1	0	13	11/07/2009	0	NA	NA	NA	NA	NA	NA	0	0.36	3	3
10/04/2010	3	248	19.5	28.9	11.6	21.4	85.7	1.5	2.09	40	40	42	35	281	23.6	33.3	13.5	27.3	85.7	1.13	2.09	37	37	42	33	90	1.4	9.9	5.1	0	0	0.38	0	3	3	NA	2	07/04/2010	3	208	12.3	24.3	11.3	15.6	75	0.25	0.96	12	12
29/03/2010	3	447	34.1	44.7	11.9	31.8	70	0	1.19	12	12	45	29	427	36.5	45.5	12.8	14.3	70	0	1.19	12	12	45	14	537	0	33.3	0	40	0	0	0	0	0	NA	15	29/12/2009	2	338	30.9	42.3	11.9	11.1	54.5	0.88	2.76	33	33
23/05/2011	3	247	27.7	31.4	6.5	17.6	82.6	2.74	3.25	104	78	28	46	271	33.3	36.8	8.9	0	82.6	2.47	2.93	92	70	28	36	116	2.2	6.7	0	27.3	0	0.27	0.33	12	8	25	10	23/02/2011	3	286	29.2	39.3	18	31.3	66.7	1.65	2.89	92	80
13/02/2012	3	297	20.4	29.2	11.1	28	70	1.8	5.42	98	98	25	37	366	25.3	36.2	14.4	15.4	70	0.9	3.39	56	56	27	25	193	13.7	19.5	7.2	41.7	0	0.9	2.03	42	42	19	12	13/11/2011	3	227	16	24.5	8.3	19	80	1.25	2.93	39	39
31/03/2011	3	161	15.2	21.1	6.6	28.6	100	2.46	1.36	42	42	24	10	183	18.8	25.6	8.9	40	100	1.64	0.91	23	23	25	5	113	8.2	12.3	3.2	22.2	0	0.82	0.45	19	19	20	5	31/12/2010	1	173	16.5	24.3	10.1	16.7	75	1.25	2.48	41	41
03/11/2011	3	133	11.2	15.5	5.3	7.1	73.3	1.51	2.72	54	54	50	44	151	14.9	19.8	6.9	0	73.3	0.9	2.45	48	48	38	26	94	4.3	7.5	2.7	10.5	0	0.6	0.27	6	6	77	18	12/11/2010	3	135	17	22.1	8.3	11.1	89.5	1.69	2.51	64	64
13/07/2011	3	254	17.5	25.3	5.3	20.8	62.5	0	0	0	0	31	87	294	24.4	31.2	6.8	10.5	62.5	0	0	0	0	33	39	170	4.8	14.5	3.4	26.5	0	0	0	0	0	0	48	13/04/2011	3	234	18.8	26.1	9.2	0	0	0	0	0	0
25/03/2011	3	207	12	17.5	6.1	0	100	0.81	3.58	47	47	11	18	245	14.8	21.4	8.2	0	100	0.81	3.36	45	45	11	18	90	4.5	7.1	1.5	0	0	0	0.22	2	2	0	0	25/12/2010	3	229	12.3	21.6	7.7	12.3	60.7	0	0	0	0
15/08/2011	3	174	11.8	15.9	4.7	25	93.3	1.52	2.08	41	41	38	47	196	15	19.1	5.1	11.1	93.3	0.91	2.08	34	34	29	41	87	1	5.1	3.5	66.7	0	0.61	0	6	6	78	6	15/05/2011	3	257	15.5	23.1	9.1	21.1	61.1	1.11	2.6	90	90
01/10/2011	3	246	14.4	21.2	6.2	14.6	64.3	0.54	4.74	91	73	30	61	309	20.9	27.3	7.3	0	64.3	0.36	4.21	75	64	23	20	128	4.3	11.9	4.7	16.3	0	0.18	0.53	16	9	65	41	10/10/2010	3	201	16.7	25	7.7	19.4	48	2.31	5.66	114	102
02/03/2010	3	202	11	19.4	9.6	5.7	84.2	1.25	5.05	98	98	37	78	232	13.6	22.3	9.8	0	84.2	0.94	3.76	80	80	33	62	129	5.8	13.9	9.2	9.1	0	0.31	1.29	18	18	52	16	11/03/2009	3	172	13.2	21	9.1	10.5	86.6	0.85	2.92	52	52
15/02/2010	4	277	17.9	27	14.4	25	80	0	0	0	0	56	11	293	20.5	30.6	18	14.3	80	0	0	0	0	57	11	223	7	12	3.6	100	0	0	0	0	0	67	0	15/11/2009	2	328	14.8	28	13.1	16.7	62.5	0.49	2	22	22
28/01/2010	3	297	10.3	21	11.8	17.6	66.7	0.39	4.86	42	42	41	31	327	13.2	25	14.6	33.3	66.7	0.39	4.86	42	42	39	19	163	1.4	8.3	5	0	0	0	0	0	0	100	12	28/10/2009	3	186	13.6	20.3	9.4	11.1	88.2	0	2.25	26	26
30/06/2010	2	161	13.5	18.1	4.7	0	0	2.41	0	17	17	33	21	211	20.2	25	4.4	0	0	1.81	0	13	13	39	13	71	3	7.5	4.9	0	0	0.6	0	4	4	22	8	30/03/2010	3	265	14.3	25.7	10.1	38.5	71.4	2.3	2.42	57	57
10/10/2011	3	152	13.1	18.5	4.8	8.7	50	0.35	2.92	35	35	33	35	196	20.9	29.6	9.2	12.5	50	0.35	2.19	26	26	23	15	100	4.7	6.5	1.1	6.7	0	0	0.73	9	9	70	20	07/10/2011	3	138	14.2	17.9	4.5	0	0	0.72	3.89	92	82
06/03/2010	4	227	13.4	22.2	8.4	23.7	56.5	0.48	2.08	24	24	40	50	236	14.2	23.4	9.6	11.1	56.5	0.48	2.08	24	24	40	41	204	11.2	19.1	5.4	35	0	0	0	0	0	44	9	03/03/2010	3	267	16.5	27.2	8.4	21.7	47.1	1.09	3.58	43	43
26/01/2010	3	146	9.3	17.7	7.5	13.8	66.7	0	1.96	19	19	52	36	162	12.2	21.1	8.9	15.4	66.7	0	1.96	19	19	55	18	102	2.1	9.3	4.7	12.5	0	0	0	0	0	33	18	26/10/2009	3	203	14.6	20.6	8.3	12.5	100	0.99	3.27	40	40
28/02/2010	2	274	15.4	29.1	17	0	61.5	0	1.37	18	18	38	17	302	18.3	33.9	20	0	61.5	0	1.37	18	18	33	17	119	3.6	9.1	7	0	0	0	0	0	0	71	0	28/11/2009	3	189	14.3	25.6	13.2	22.2	69.6	1.33	2.15	45	34
15/02/2010	2	145	11.4	17.2	5.2	33.3	69.6	1.47	2.82	62	58	33	44	144	16.2	22.3	6.8	22.2	69.6	0.84	2.82	53	51	30	29	146	1.1	6.3	2.3	38.1	0	0.63	0	9	8	48	15	15/11/2009	2	136	12.9	19.4	8.9	0	80	0.77	3.27	53	53
29/03/2010	2	232	10.6	23.6	14.2	41.9	90.9	1.78	4.16	107	92	12	65	288	14.2	29.1	19.7	36.4	90.9	0.79	2.69	80	67	8	40	148	5.7	16.1	7.6	45	0	0.99	1.47	27	26	23	25	29/12/2009	1	188	15.7	22.6	13.6	20	100	1.26	2.87	116	106
20/02/2010	3	177	11.5	20.3	13.5	10.3	76.9	2.15	7.76	164	144	35	84	190	13.8	22.8	14.2	10.7	76.9	1.49	6.62	136	120	31	68	128	4.9	12.9	11.6	0	0	0.66	1.14	28	24	50	16	20/11/2009	3	157	15.8	21.4	7.2	15.4	83.3	1.25	4.29	78	68
17/02/2010	2	210	17.2	24.9	9.6	11.8	76.9	2.18	2.24	85	75	31	69	226	20.5	28.8	10.4	11.1	76.9	1.34	2.24	66	57	31	51	104	4.1	9.6	6.5	12.5	0	0.84	0	19	19	31	18	17/11/2009	3	220	24.1	33.7	12.9	8.7	75	1.08	3.12	64	60
15/03/2012	2	137	7.2	12.2	5.4	12.5	100	0	2.55	71	63	30	12	152	9.7	14.2	4.7	33.3	100	0	2.55	67	59	27	6	90	0	6.4	7.3	0	0	0	0	4	4	42	6	15/12/2011	2	166	7.9	18.8	11.4	15	100	1.39	6.02	84	73
25/03/2010	3	107	9.3	15.1	6.8	16	70	0.59	2.49	52	50	42	37	110	10.4	16.3	6.4	20	70	0.3	1.74	44	42	42	27	91	5.6	11.3	8	10	0	0.3	0.75	8	8	47	10	25/12/2009	3	101	9	16	8.9	21.4	78.8	2.74	3.96	91	89
23/09/2010	3	136	9.4	14.4	6.3	14.5	79.2	1.69	3.85	74	69	41	123	157	11.7	17.6	8.2	16.7	79.2	1.19	2.57	52	48	37	90	91	5	8.2	3.2	12.8	0	0.5	1.28	21	21	55	33	23/06/2010	3	158	10.5	16.2	5.4	16.9	90.7	1.12	1.78	54	50
27/12/2012	1	346	12.2	29.3	19.4	33.3	60	0.43	1.37	37	34	30	30	420	14.4	35.1	24	50	60	0.43	1.37	34	32	29	22	95	5.6	11.1	7.1	0	0	0	0	2	2	38	8	27/09/2012	2	276	9.4	24.3	14.7	13.6	83.3	1.56	2.25	50	38
09/06/2011	3	277	20.2	27.9	7.9	31.8	80	0	0	0	0	100	37	332	24.5	33.6	10.9	31.6	80	0	0	0	0	100	30	83	4.9	7.8	1.1	33.3	0	0	0	0	0	NA	7	06/06/2011	3	247	14.1	20.3	5.5	20	68.8	0	0	0	0
02/02/2010	3	140	11.1	17.7	7.3	0	72.7	1.93	6.02	136	91	42	27	161	14.4	22.5	9.9	0	72.7	1.45	5.59	125	83	30	25	77	2.8	5.6	2.1	0	0	0.48	0.43	11	8	80	2	11/02/2009	3	186	17.9	24.2	6.4	0	62.5	0	0.85	11	11
09/01/2010	3	378	25.7	35.1	11.1	21.1	80	0	0	0	0	NA	46	483	30.9	41.5	13.1	27.3	80	0	0	0	0	NA	35	147	14.4	21	7.9	12.5	0	0	0	0	0	NA	11	06/01/2010	3	319	22.4	30.1	6.6	20.7	72.2	0	0	0	0
30/09/2010	3	310	34.7	47.2	19.3	0	66.7	0	0	0	0	35	18	349	43.4	56.1	23	0	66.7	0	0	0	0	29	12	181	10.5	22.4	13.1	0	0	0	0	0	0	67	6	30/06/2010	4	290	26.2	35.4	13.3	0	75	1.08	2	26	26
16/09/2012	2	246	21.8	28	8.4	42.9	20	4.35	3.86	146	125	36	13	277	25.6	31.6	8.8	42.9	20	4.35	3.27	139	120	35	13	126	9.6	16.4	7.3	0	0	0	0.59	7	5	50	0	16/06/2012	3	216	15.1	22.5	8.8	16.7	64.3	1.67	3.56	107	90
17/02/2010	3	148	6.4	12.8	7.7	12.5	64.3	2.71	4.36	109	84	39	45	170	9	15.2	8.9	13.3	64.3	1.72	4.04	93	71	35	29	99	1.4	8.2	5.5	11.8	0	0.99	0.31	16	14	56	16	17/11/2009	3	144	14.2	17.1	4.4	6.7	100	1.19	3.52	84	61
16/06/2011	3	149	6.1	14.2	7.2	37.1	84.6	1.91	2.09	38	32	38	56	139	7.5	16.6	9.4	33.3	84.6	1.19	1.57	24	22	39	38	167	4	10.4	3.7	41.2	0	0.72	0.52	14	10	36	18	16/03/2011	2	100	8.4	10.5	3.7	17.6	100	0.71	1.37	17	17
06/04/2010	2	166	11.1	18.3	10.1	13	85.7	0.79	4.04	90	87	33	38	172	11.7	18.7	11.5	0	85.7	0.79	2.92	75	71	30	26	153	9.9	17.6	7.7	33.3	0	0	1.12	16	16	41	12	03/04/2010	4	218	11.5	16.9	7.1	23.7	60.9	1.76	3.93	108	104
16/06/2010	3	240	14.2	26.9	12.8	19.2	42.9	1.95	2.62	57	51	36	39	315	23	41.4	21.3	12.5	42.9	1.67	1.75	45	39	28	25	126	4.2	10.3	4.9	22.2	0	0.28	0.87	12	12	65	14	16/03/2010	2	202	18.6	27.1	8.4	23.1	57.1	1.48	0.65	23	23
19/02/2010	3	115	9	13.8	6	14.3	100	0.92	6.81	66	66	40	14	131	10.9	16.8	7.7	14.3	100	0.92	6.81	66	66	38	13	38	0	0	0	0	0	0	0	0	0	100	1	19/11/2009	2	279	8.5	29.2	20	42.9	0	0.79	3.01	29	29
17/02/2010	3	155	13	20.1	8.8	22.7	70	1.7	3.41	95	86	34	156	175	17.1	25.5	11.9	16	70	0.99	2.71	76	69	28	115	119	6.4	11.3	4.5	31.6	0	0.71	0.7	20	17	52	41	17/11/2009	3	157	13.9	19.4	7.1	18	82.4	1.83	3.66	99	87
23/10/2010	3	338	21.4	32.3	12.2	14.3	58.3	0.82	5.99	88	78	29	88	416	28.6	40.9	16.6	13.9	58.3	0.82	5.99	84	75	23	54	118	4.1	11.5	5.5	14.8	0	0	0	4	4	67	34	23/07/2010	2	292	22	29.8	12.7	14.3	50	1.29	2.81	69	41
06/10/2009	3	233	14.1	18.8	4.4	20	55.6	0.56	2.3	62	62	37	23	278	17.5	21.9	4.8	0	55.6	0.56	1.84	52	52	27	18	84	2.9	8.6	3.4	66.7	0	0	0.46	10	10	88	5	03/10/2009	3	200	14.5	21.5	6.7	36.4	66.7	3.63	1.4	68	68
05/06/2011	3	192	16.7	22	7	11.1	80	1.41	2.37	51	37	22	21	240	24.7	30.2	8.8	16.7	80	1.41	2.37	37	34	22	18	73	0	4.9	4.4	0	0	0	0	14	3	33	3	02/06/2011	3	290	20.9	29.2	9.4	35.3	75	1.36	2.42	59	50
22/02/2010	3	248	21	29.7	9.6	13	56.3	0.79	2.6	39	29	0	45	264	21.7	30.2	9.5	0	56.3	0.79	2.36	37	27	0	32	192	19.2	28.1	9.9	30	0	0	0.24	2	2	0	13	22/11/2009	3	232	21.7	32	10	25.7	31.3	0	0	0	0
27/10/2011	3	312	27.3	36.3	11.7	37.5	50	1.07	1.99	37	27	25	39	386	35.5	44.9	14.8	50	50	1.07	1.99	37	27	24	28	137	7.9	15.8	7.1	25	0	0	0	0	0	40	11	27/07/2011	3	236	23.8	28.7	4.8	42.9	50	1.62	1.96	66	55
22/11/2011	3	254	27.7	34.4	8.8	13.6	52.6	0.4	0.73	13	11	40	70	283	30.1	37.3	9.6	9.1	52.6	0.2	0.73	11	10	27	41	157	20.7	26.2	6.7	18.2	0	0.2	0	2	2	65	29	22/08/2011	3	292	23.4	34.4	10	27.3	38.5	1.69	0.43	19	16
17/05/2011	3	366	24.9	35.6	9.6	16.7	70	0	0.55	13	13	31	48	436	30.5	42.4	11.6	18.8	70	0	0.55	13	13	29	32	164	11	18.9	6	15	0	0	0	0	0	50	16	17/02/2011	3	327	23	34.2	12.9	36	45.8	0.71	3.5	58	51
02/11/2010	4	298	19.6	30.8	12.3	32.4	69	2.57	4.86	123	113	28	57	306	22.8	35.4	14.3	36.4	69	1.71	3.89	91	83	27	41	273	11.3	18.8	7.8	26.7	0	0.86	0.97	32	30	32	16	11/11/2009	3	256	17.3	26.7	10.7	30	77.8	2.88	3.73	133	104
12/08/2011	3	274	22.9	31.6	9.5	20	50	1.44	2.18	57	51	31	27	312	27	37.2	11.4	33.3	50	1.44	1.64	44	37	26	21	163	11	15.1	6.2	0	0	0	0.55	14	14	56	6	09/08/2011	3	273	17.3	28.9	12.3	37.5	63.6	1.81	4.65	82	69
16/10/2010	3	353	16.8	27.6	13.2	28.6	61.1	1.03	4.08	77	68	38	60	451	22	35.8	17.4	28.6	61.1	1.03	3.11	66	58	37	44	122	6.1	10.6	5	28.6	0	0	0.97	11	10	48	16	16/07/2010	3	262	13	20.5	9.9	10.3	75	0.75	2.88	56	55
22/01/2010	3	198	14.4	24	9.9	20.9	66.7	0.83	2.97	52	50	39	145	230	19.1	29.3	11.9	13.2	66.7	0.41	1.58	28	27	36	86	158	8.7	17.5	7.9	26.4	0	0.41	1.38	24	23	44	59	22/10/2009	3	226	13.9	23.2	8.8	22.9	72.5	0.79	3.35	55	52
04/08/2010	3	149	8.9	15	3.1	24.1	54.5	0.27	2.12	36	34	34	43	122	8.2	13.9	2.5	17.4	54.5	0.27	1.82	34	31	31	37	266	11	18.3	5.3	50	0	0	0.3	2	2	44	6	01/08/2010	3	212	7.9	17.6	5.5	38.6	50	2.03	3.49	64	62
25/03/2010	3	266	18.5	29.7	12.5	38.5	60	3.57	1.34	55	55	40	50	257	21.1	31	12.4	60	60	2.08	1.34	41	41	39	29	307	3.4	22.4	12.9	33.3	0	1.49	0	14	14	44	21	25/12/2009	3	212	23	29.8	7.1	50	57.9	2.1	2.48	42	42
23/09/2009	3	187	14	21.1	5.2	8.8	60	1.02	1.11	15	15	35	58	204	16.2	24.5	6.4	12.5	60	0.76	0.84	11	11	33	38	137	8.6	12.5	2.5	5.6	0	0.25	0.28	4	4	50	20	23/06/2009	3	196	14	21.5	7.8	22.6	92.9	0.78	2.22	22	22
04/07/2011	3	210	11.4	18.2	7.2	12	83.3	1.16	2.98	57	55	35	47	307	19	27.5	11.8	8.3	83.3	0.93	2.29	46	44	26	35	86	2.5	7.2	3.4	15.4	0	0.23	0.69	11	11	63	12	01/07/2011	3	222	11.2	22.2	9.4	23.3	60	0.14	4.39	54	49
05/04/2010	3	323	20.6	29.8	10.5	7.4	68.4	0.8	3.25	40	40	41	47	388	26.6	36.7	12.5	8	68.4	0.8	3	38	38	28	45	167	5	11.9	7.2	0	0	0	0.25	2	2	82	2	02/04/2010	3	294	19.6	27.6	9.1	9.7	71.4	2.14	2.35	50	50
16/06/2010	3	279	27.6	40.2	17.7	12.5	77.3	0.98	3.94	83	69	27	43	280	33.4	44.9	17.1	18.2	77.3	0.98	2.73	66	54	25	37	273	10.6	26.5	18.8	0	0	0	1.21	17	15	36	6	16/03/2010	3	270	26.3	38	19	27.6	76.5	1.68	1.3	77	55
17/05/2009	3	290	20	26.5	10.6	14.3	57.1	1.28	7.82	205	183	28	30	316	22	29.4	11.7	14.3	57.1	1.28	6.95	178	158	28	29	104	9	10.4	5.6	0	0	0	0.87	27	24	27	1	17/02/2009	3	226	16.4	24.8	8.8	18.4	75	1.93	7.36	131	100
05/11/2010	4	163	4.2	9.8	5.2	11.6	86.5	0.48	1.33	23	23	32	128	167	4.1	10	5.3	9.3	86.5	0.24	0.99	16	16	31	75	150	4.4	9.3	5.2	13.5	0	0.24	0.33	8	8	37	53	02/11/2010	3	164	20.4	26.1	7.2	11.5	80	0.91	4.24	59	59
18/03/2010	3	304	24.3	33.6	10.1	13.3	52.9	0	0	0	0	NA	41	375	31.5	43.4	15.2	27.3	52.9	0	0	0	0	NA	25	120	9.5	13.1	3.8	5.3	0	0	0	0	0	NA	16	18/12/2009	3	365	22.1	34	11.5	30.8	47.4	0	0	0	0
19/02/2010	3	138	11.1	14.6	3.6	7.5	80.6	1.32	2.92	58	58	42	107	150	13.7	18	4.9	6.1	80.6	0.96	2.22	47	47	39	87	105	5.1	6.7	1	10	0	0.36	0.7	11	11	52	20	19/11/2009	3	173	14.8	22	9.7	12.9	69.4	1.16	4.93	78	78
15/03/2012	2	181	15.7	23.1	7.3	29.2	69.2	0.82	0.85	17	17	37	58	212	19.1	28.1	9.4	31.8	69.2	0.82	0.71	16	16	34	56	113	9	12.7	4.1	0	0	0	0.14	1	1	60	2	15/12/2011	3	184	17.5	26	11.6	23.5	85.7	0.31	1.97	29	29
30/11/2011	2	178	5.8	16.4	10.2	18.5	55.6	0.84	6.13	89	89	22	56	203	7.3	19.7	13.7	14.3	55.6	0.84	5.45	77	77	16	36	103	1.3	6.7	1.6	23.1	0	0	0.68	12	12	54	20	30/08/2011	1	87	8.6	10	1.1	33.3	100	0.73	1.8	36	36
18/02/2010	3	349	23.4	37	15.1	18.2	46.2	0	0	0	0	0	29	371	26.6	40.7	16.7	18.2	46.2	0	0	0	0	0	29	134	4.1	14.3	9.3	0	0	0	0	0	0	NA	0	18/11/2009	3	352	28.1	36.9	11.9	11.1	94.4	0	0	0	0
06/09/2010	2	187	12.9	26.6	15.3	13	82.4	0	0	0	0	NA	63	183	12.7	27.3	16.6	10	82.4	0	0	0	0	NA	45	203	13.3	24.4	11.6	15.4	0	0	0	0	0	NA	18	03/09/2010	3	140	12.5	20.7	7.3	28.6	90.6	0	0	0	0
02/05/2010	3	175	12.3	19.9	7.6	17.9	83.3	0.42	3.06	45	45	39	56	189	14.9	23.6	9.8	10	83.3	0.21	3.06	43	43	37	34	143	7.3	12.8	3.6	22.2	0	0.21	0	2	2	50	22	11/05/2009	3	198	16.6	23.6	8.3	13.9	81	0.95	2.51	54	54
30/03/2010	3	239	17	28.1	12.4	16.7	75	0.3	1.6	15	15	0	135	274	21.8	34.4	16.1	17.9	75	0.3	1.33	14	14	0	80	165	8	16.4	6.8	15.9	0	0	0.27	2	2	0	55	30/12/2009	3	216	16.9	25.6	9.9	18.6	82.4	0	0	0	0
15/02/2010	3	174	12	21.3	8.9	25	65.4	1.83	3.57	75	58	39	78	203	15.3	26.4	11.2	33.3	65.4	1.62	3.06	68	51	39	52	74	2.2	6.6	4.2	13.3	0	0.2	0.51	7	7	42	26	15/11/2009	2	225	13.8	23	10.6	12.5	66.7	0.63	1.84	28	26
14/09/2011	3	295	17.6	30.7	15.6	19.2	81.8	3.84	3.29	110	95	27	43	358	22.3	36.4	19.4	0	81.8	2.74	3.02	98	83	28	32	138	6.5	16.9	8.5	45.5	0	1.1	0.27	12	12	22	11	14/06/2011	2	164	15.8	21.3	7.7	10.5	88.9	0.33	4.69	85	83
31/08/2011	3	112	5.1	9.5	3.9	5.6	100	1.52	2.83	48	48	45	23	124	6.6	10.5	3.3	12.5	100	1.01	2.36	41	41	44	15	79	2.1	7.4	5.1	0	0	0.51	0.47	7	7	50	8	31/05/2011	3	142	4.6	10.4	5.9	12.5	66.7	1.28	3.32	69	65
09/09/2010	3	138	7.7	11.7	5.9	13	75.8	2.68	5.85	146	128	41	171	158	8.5	13.2	6.7	11	75.8	1.97	4.49	112	95	41	132	88	5.9	8.6	3.9	17.1	0	0.71	1.37	34	33	43	39	06/09/2010	4	116	6.2	9.1	3.7	15.3	80.5	2.32	2.95	82	75
12/02/2011	3	206	12.7	21.9	11.1	12.5	86.7	1.35	7.37	101	95	14	76	227	17.2	26.9	12.7	15	86.7	1.35	6.18	86	80	12	43	161	4.2	12.5	8.8	8.3	0	0	1.2	15	15	33	33	09/02/2011	3	205	15.6	25	10.5	18	78.3	1.28	2.22	33	32
15/10/2010	3	232	24.2	31.8	11.6	2.9	45.5	1.71	6.14	145	131	31	48	283	32.9	43	20.3	0	45.5	0.24	6.14	119	112	24	19	97	4.1	5.7	0.9	3.8	0	1.47	0	26	19	71	29	15/07/2010	3	261	16.1	26.1	11.2	13	54.5	1.37	2.33	75	69
19/02/2010	3	147	4.5	10.1	6.7	15.8	0	0	6.63	89	83	58	21	168	5.8	12.4	8.3	21.4	0	0	6.63	89	83	58	17	65	0	2.4	2.5	0	0	0	0	0	0	NA	4	19/11/2009	3	76	4.8	8.1	3.1	5.6	83.3	1.19	1.55	49	49
14/03/2010	3	267	22.3	29.5	13.6	25	58.3	1.19	4.54	166	124	17	21	340	31.3	38.5	19.8	25	58.3	1.19	4.54	160	119	15	21	150	6.6	13.9	8	0	0	0	0	7	4	40	0	14/12/2009	3	243	19.1	26.8	12.4	27.3	88.9	0.7	4.65	87	80
26/09/2012	2	281	24.6	35.3	11.2	40	75	2.93	2.86	90	83	28	29	320	29.5	39.7	14	33.3	75	2.6	2.58	81	74	28	22	164	10.8	22.9	5.1	50	0	0.33	0.29	9	9	36	7	26/06/2012	3	305	21.5	31.5	9.4	37	30.8	1.39	7.21	144	118
18/02/2010	4	157	9.8	15.7	5.3	17	82.4	0.61	2.67	50	50	45	56	195	14.9	21.2	5.8	17.4	82.4	0.61	2.14	39	39	39	40	89	2.1	7.4	4.8	16.7	0	0	0.53	12	12	65	16	18/11/2009	3	198	13.7	22.1	8.3	15.9	63.6	0.18	2.85	34	30
15/06/2010	3	290	22.9	33.2	11.6	21.1	64.3	0	1	13	13	37	33	329	27	37.4	11.9	20	64.3	0	1	10	10	33	24	151	11.3	21.3	10.9	22.2	0	0	0	3	3	50	9	15/03/2010	3	349	20.7	30.2	10.2	40	57.1	0	3.25	30	30
31/03/2011	3	292	26.6	39.2	15.5	62.5	77.8	0.83	4.05	68	62	15	11	289	28.8	40.5	16.2	50	77.8	0.83	3.55	59	53	15	6	299	20.9	36	14	66.7	0	0	0.51	9	9	14	5	31/12/2010	3	245	26.4	33.1	7.1	14.3	27.3	1.58	4.45	58	52
10/05/2010	2	232	18.4	31.4	17.7	18.8	75	0.43	0	21	12	15	59	261	22.4	35.3	20.7	16.7	75	0.21	0	15	9	16	41	159	9	22.4	13	20	0	0.21	0	6	3	14	18	07/05/2010	3	266	16.8	36.8	24.7	25	100	2.74	0.87	14	10
17/06/2010	3	309	20.2	32.7	14	25	66.7	2.04	3.03	56	47	26	30	383	27.2	42.5	16.2	23.1	66.7	2.04	2.02	41	34	21	28	203	11.4	20.4	11.3	33.3	0	0	1.01	14	13	41	2	17/03/2010	3	274	20.9	29.7	7.1	31	85	2.26	1.56	70	52
12/03/2010	3	259	18.4	29.3	12.2	20.3	67.7	0.84	5.54	65	65	6	111	333	24.4	37.6	16.3	20	67.7	0.74	5.15	61	61	6	74	132	9.2	16.6	7	20.6	0	0.11	0.4	4	4	0	37	09/03/2010	2	255	17.6	29	12.8	24.5	53.3	0	0	0	0
17/09/2010	NA	NA	NA	NA	NA	NA	NA	NA	NA	NA	NA	NA	NA	NA	NA	NA	NA	NA	NA	NA	NA	NA	NA	NA	NA	NA	NA	NA	NA	NA	NA	NA	NA	NA	NA	NA	NA	17/06/2010	NA	NA	NA	NA	NA	NA	NA	NA	NA	NA	NA
21/06/2010	3	171	10	18	8.7	0	50	2.01	2.25	49	49	36	3	195	13.2	21.2	8.9	0	50	2.01	1.73	41	41	27	3	109	3.4	11.3	8.1	0	0	0	0.52	8	8	68	0	21/03/2010	2	209	5.4	16.5	11.5	9.1	70.6	1.54	5.4	94	94
15/09/2010	3	328	17.3	27.4	10.5	33.3	64	3.4	6	171	151	33	62	383	20.6	31.5	11.5	44.4	64	2.83	4.68	145	125	32	51	214	10	18.3	8.9	16.7	0	0.57	1.31	26	26	37	11	15/06/2010	3	276	16.9	27.6	12.4	31	78.6	3.11	3.83	149	129
22/09/2010	0	NA	NA	NA	NA	NA	NA	0	0	0	0	31	0	NA	NA	NA	NA	NA	NA	0	0	0	0	30	0	NA	NA	NA	NA	NA	NA	0	0	0	0	50	0	22/06/2010	3	302	23.2	34.3	14.9	11.1	70	2.36	1.79	101	98
13/10/2010	7	383	24.6	37.4	9.5	28.3	67.7	0.41	0	38	21	21	203	447	29.2	42.3	10.6	31.1	67.7	0.21	0	27	14	10	150	191	9.2	20.7	7.6	25.9	0	0.21	0	11	7	29	53	13/07/2010	2	508	31.6	43.8	18.8	0	0	0	0.16	2	2
06/10/2010	3	185	16	28.1	14.8	0	77.8	1.21	3.16	69	64	52	29	206	19.1	33.1	17.5	0	77.8	1.21	2.43	60	54	47	29	112	6.6	13.2	8.4	0	0	0	0.73	9	9	77	0	03/10/2010	3	142	15.3	22.4	9.2	12.5	73.3	1.39	0.9	39	39
08/12/2010	3	206	14.2	22.7	9.2	13.5	77.8	0.23	4.14	49	42	29	56	222	16	25	10.5	15	77.8	0	3.8	45	38	25	38	92	6.2	12.3	3.6	11.8	0	0.23	0.35	4	4	80	18	05/12/2010	3	199	16.7	23.9	12.6	7.7	80	1.33	4.37	103	94
19/04/2011	3	352	18.9	27.3	11.1	0	57.9	4.15	7.5	203	182	20	23	396	21.6	30.5	12.5	0	57.9	3.74	6	174	153	15	21	213	11.8	18.8	8.2	0	0	0.42	1.5	30	30	32	2	19/01/2011	3	316	15.5	25	9.5	0	54.8	1.35	6.39	90	87
21/03/2011	2	178	6.7	19.7	15.9	0	93.3	1.25	1.84	29	29	38	27	210	9.2	24.8	20.1	0	93.3	0.83	1.29	23	23	38	22	82	0	6.2	7.1	0	0	0.42	0.55	7	7	40	5	21/12/2010	3	158	9.8	16.8	8.1	14.3	89.8	1.11	1.18	42	42
25/01/2011	3	241	10.3	21.2	9.7	28.3	55.6	2.83	3.89	76	76	35	49	257	11.4	23.6	11.4	30	55.6	1.96	2.72	57	57	32	36	187	7.2	14.4	5.7	25	0	0.87	1.17	20	20	44	13	25/10/2010	3	239	11.5	16.8	5.6	8	100	0.67	2.68	45	45
17/06/2010	3	324	28.5	40.9	16.6	38.5	68.8	0.45	0.43	6	6	33	23	353	30.2	44.4	18.3	33.3	68.8	0.45	0.43	6	6	33	21	254	24.5	32.7	12.2	50	0	0	0	0	0	33	2	17/03/2010	3	308	25.6	36.3	12	70	100	0.6	0.43	15	15
04/05/2011	3	76	6	6.7	0	9.1	0	1.18	0	14	14	71	9	81	7.8	8.6	0	14.3	0	0	0	7	7	83	5	58	0	0	0	0	0	1.18	0	7	7	0	4	01/05/2011	3	72	1.4	6.2	5.6	0	75	0	0.95	7	7
04/05/2011	3	312	20.2	30.4	11.8	33.3	61.5	2.87	2.44	82	68	29	14	356	20.6	32.3	13.1	33.3	61.5	2.15	2.04	68	62	27	12	155	18.7	24	7.5	33.3	0	0.72	0.41	14	7	38	2	01/05/2011	3	186	15.3	22	8.8	25	84.6	2.11	1.8	58	55
06/11/2013	3	203	26.9	32.5	10.2	0	100	1.07	1.19	73	61	37	23	229	31.1	36.9	11.6	0	100	1.07	1.19	73	61	36	21	70	4.7	9.3	5.1	0	0	0	0	0	0	40	2	03/11/2013	3	244	30.1	34	7.6	12.5	91.7	2.22	4.85	94	90
01/12/2011	3	176	11.2	19.4	8.6	16.7	91.4	0.36	1.01	14	14	45	127	175	12.6	21	10	7.3	91.4	0.27	0.89	12	12	38	84	180	6.8	14.3	4.7	25.6	0	0.09	0.13	2	2	83	43	10/12/2010	4	171	11	20.4	9	7.2	86	0.82	3.33	44	44
12/07/2011	3	330	18.8	28.2	9.5	17	76.1	0.79	2.72	42	42	29	132	404	24.2	33.4	10.5	8	76.1	0.7	2.31	38	38	23	74	210	10.8	20.5	8.2	20.6	0	0.09	0.41	4	4	55	58	09/07/2011	3	381	19.1	29.1	11.9	8.7	69.7	0.98	2.39	29	29
22/06/2010	4	205	10.8	18.2	6.6	10.3	81.3	0.33	3.81	57	57	33	41	248	15.1	23.7	7.7	23.1	81.3	0.33	3.81	57	57	32	25	66	1.5	5.9	4.5	0	0	0	0	0	0	40	16	22/03/2010	2	172	9.3	17.8	8.6	33.3	83.3	0	3.54	60	60
17/06/2010	3	289	24.3	35.1	16.3	18.8	57.1	2.77	3.77	90	81	31	43	324	29.6	39.5	16.1	9.1	57.1	2.42	3.08	84	75	31	37	179	9.4	23.1	16.7	40	0	0.35	0.69	7	7	38	6	17/03/2010	3	280	22.4	34.1	15.7	15.8	60	1.16	1.18	59	59
27/07/2011	3	281	29.5	37	9.2	4.8	88	1.63	1.17	55	45	37	74	351	41.3	50.4	13.5	0	88	0.61	1.17	29	27	29	38	134	10.4	15.3	4.3	5.7	0	1.02	0	25	18	50	36	27/04/2011	4	228	28.7	38.7	11.6	16.7	57.9	0	1.11	41	22
30/10/2012	3	86	4.1	8.4	4.3	8.2	88.5	0.49	1.5	23	23	53	227	100	5.2	10.6	5.8	4.5	88.5	0.36	1.27	19	19	51	161	53	1.6	3.7	1.4	13.1	0	0.13	0.23	4	4	59	66	30/07/2012	3	96	4.4	9.2	3.9	8.6	82.4	0.42	2.67	32	32
08/03/2011	4	215	14	21	8.2	11.1	100	0	2.78	37	37	40	12	264	18.8	27.6	11.3	12.5	100	0	2.27	32	32	38	11	93	4.8	8.3	3.8	0	0	0	0.5	4	4	67	1	05/03/2011	3	111	8.3	11.5	4.2	28.6	100	1.21	2.47	49	44
01/06/2011	4	176	16	23.3	11.5	6.3	86.4	1.87	7.33	127	127	32	53	191	18.5	25.7	11.4	0	86.4	0.23	6.41	84	84	23	26	146	11.4	19	11.8	8.3	0	1.64	0.92	42	42	50	27	10/06/2010	1	182	27.4	28.4	6.3	0	50	3.21	2.91	93	93
23/08/2010	2	168	13.2	20	7.4	16.7	87.5	1.85	3.69	65	60	29	35	172	14.7	22	8.8	12.5	87.5	1.85	3.35	60	55	26	33	143	6.4	10.6	2.3	50	0	0	0.34	5	5	57	2	23/05/2010	2	171	10.5	16.8	7	10	100	1.05	2.65	67	51
08/06/2010	3	283	23.6	34.4	17.2	28.6	66.7	1.25	1.76	67	64	22	28	319	29	40.1	18.3	28.6	66.7	1.25	1.32	54	51	17	26	137	6.3	16.5	14.8	0	0	0	0.44	13	13	45	2	05/06/2010	3	312	28.9	34.3	8.2	15.4	72.7	3.89	3.16	117	111
09/07/2011	3	521	34	46.9	18.5	22.7	61.1	0.62	1.97	29	27	27	35	611	44.3	58.7	24.7	15.4	61.1	0.62	1.75	25	24	27	25	288	12.6	22.5	10.8	33.3	0	0	0.22	3	3	25	10	06/07/2011	3	349	24.8	35.8	12.5	26.9	52	1.85	2.25	49	41
13/03/2011	2	115	10	14.7	5	21.9	100	2.76	2.15	80	54	45	93	124	11.9	15.8	5.3	17.6	100	1.78	1.58	60	41	40	62	91	5.2	11.8	4.5	26.7	0	0.97	0.57	19	13	62	31	13/12/2010	3	125	11.2	19.7	10	20.4	75.6	2.33	2.99	73	69
11/02/2009	2	296	23.4	34.8	16.5	12.5	74.3	1.03	2	56	52	35	121	344	29.8	42.7	21.4	10	74.3	0.69	1.89	49	45	23	83	181	11	19.5	9.5	14.3	0	0.34	0.12	7	7	60	38	08/02/2009	3	307	21.8	34.9	18.1	30.4	67.3	2.17	2.81	67	66
17/01/2011	2	221	12.4	24.6	16.5	17.2	54.5	0	1.66	13	13	47	78	259	16.5	31.6	21.3	25	54.5	0	1.66	13	13	41	60	85	1.8	6.3	4.5	11.8	0	0	0	0	0	80	18	17/10/2010	2	230	12.3	21.7	10.5	31.3	71.4	0.26	0.26	5	5
16/08/2010	3	156	14.3	19.5	6.1	10	75	1.82	2.6	56	54	41	40	171	16.5	21.9	6.6	10	75	1.82	2.6	47	47	39	30	75	5.4	8.9	4.4	0	0	0	0	9	7	58	10	16/05/2010	3	187	13	23.8	11.1	33.3	33.3	1.48	3.74	74	64
26/05/2010	2	248	14.6	20.9	6.9	10	87.5	0.7	2.07	42	40	33	59	327	19.9	27.7	10.4	0	87.5	0.23	2.07	38	36	28	33	100	5.4	9	2.2	13.3	0	0.46	0	4	4	52	26	26/02/2010	3	201	8.2	22.2	14.5	9.4	56.3	0.73	1.81	80	57
09/07/2012	3	182	10.9	21	9.6	18.2	70	2.53	1.9	56	56	24	31	197	10.8	20.9	10.3	0	70	1.68	1.9	51	51	26	27	131	11.2	21.3	7.6	66.7	0	0.84	0	5	5	14	4	06/07/2012	3	208	13.3	21.1	8.9	36.4	71.4	0.58	1.56	26	26
14/03/2011	3	294	20.4	28.7	11.8	14.3	63.6	0.7	4.98	82	82	38	31	331	24.1	33.2	13.5	16.7	63.6	0.7	3.62	63	63	39	30	171	8.9	14.4	7.3	0	0	0	1.36	19	19	34	1	14/12/2010	3	223	16.7	26.4	11.8	16.7	68.4	2.82	4.32	90	90
06/10/2010	3	246	17.3	24.8	8.2	14.3	73.7	1.86	1.62	70	50	25	72	266	20.6	28.8	10.8	7.1	73.7	1.86	1.62	70	50	24	54	163	6.5	11.3	2	21.4	0	0	0	0	0	67	18	03/10/2010	3	291	24.1	31.2	12.9	9.1	88.9	1.65	2.84	89	66
06/11/2010	3	289	14.6	26.6	12.2	22.2	35.7	1.75	1.92	38	38	38	45	326	17.2	30.2	13.7	20	35.7	1.17	1.92	33	33	41	36	145	4.8	13.3	7.6	25	0	0.58	0	5	5	0	9	03/11/2010	3	231	12.6	19.8	6.1	10	40	1.95	1.7	39	39
02/07/2011	3	196	16.2	24.2	8.9	15.4	81.8	1.37	1.68	28	22	42	27	223	19.8	28.8	11	16.7	81.8	1.37	1.68	28	22	40	25	81	4.2	8.5	3.4	0	0	0	0	0	0	67	2	11/07/2010	3	228	19.2	27.4	9.4	20	92.3	1.17	1.64	44	41
19/08/2010	1	166	9.8	18.2	12.3	0	0	0	1.8	48	39	21	1	190	12.5	23.2	16.1	0	0	0	1.69	39	31	21	1	78	2.4	4	3	0	0	0	0.11	9	8	29	0	19/05/2010	1	155	3.7	16.9	13.9	34.4	62.5	2.5	2.07	103	73
26/01/2012	3	174	6.4	14.1	7.7	17.9	77.8	0.53	4.06	74	52	33	36	186	7	14.4	7.3	16	77.8	0.53	3.39	68	46	36	35	115	4.6	13	8.9	33.3	0	0	0.68	6	6	0	1	26/10/2011	2	151	4.9	17.2	10.4	8.3	82.1	0.17	1.34	11	11
31/01/2011	3	107	6.7	11.3	5.4	17.2	71.4	2.32	5.57	148	126	31	32	113	7.2	12.6	6.8	9.1	71.4	2.13	4.97	133	115	29	29	83	5.2	7.3	1.2	42.9	0	0.19	0.6	15	12	41	3	31/10/2010	3	110	8.5	13.4	3.3	13.8	85.4	1.85	0.71	78	58
27/05/2010	3	254	17.3	26.6	9.7	46.4	45.5	2.89	1.42	49	45	40	47	267	19.1	29.1	10.6	52	45.5	2.6	1.42	48	44	36	44	134	5.7	10.6	5.6	0	0	0.29	0	1	1	79	3	27/02/2010	3	214	12.7	20	6.8	24.1	56.5	1.85	2.74	97	80
23/08/2011	3	277	18.5	31.6	13	50	46.7	3.06	1.44	41	41	19	10	289	20.8	34.9	14.8	50	46.7	3.06	1.44	41	41	19	9	197	6.8	15.1	6.3	50	0	0	0	0	0	NA	1	23/05/2011	2	128	7.8	14.5	3.9	12.8	75	0.59	0	14	14
11/03/2011	3	296	20.5	28.6	7.3	25	75	0.35	0.42	8	8	31	44	355	28.2	39.1	11.2	28.6	75	0.35	0.42	8	8	24	41	198	9.3	13.3	3.4	0	0	0	0	0	0	100	3	08/03/2011	3	240	16.7	26.9	12.7	50	33.3	0	0.65	7	7
23/07/2012	2	307	19.4	26.8	11.8	12.5	25	0	1.27	27	27	56	12	328	21.5	29.8	12.6	16.7	25	0	1.27	20	20	58	9	174	10.3	14.1	8.9	0	0	0	0	7	7	0	3	23/04/2012	4	264	12.9	22.3	9.5	25	53.8	0.37	2.7	36	36
12/07/2011	3	168	9.6	12.2	4	6.7	88.9	0.62	4.58	83	78	33	43	209	13	15.8	4.6	11.8	88.9	0.62	3.88	78	72	30	26	49	0	2	2.8	0	0	0	0.71	5	5	50	17	09/07/2011	3	230	10.8	19.4	6.3	17.5	53.8	0.91	2.21	60	58
18/01/2011	3	634	47.7	59.6	22.4	0	58.3	0.81	5.75	74	74	6	16	748	52.8	66.2	26.5	0	58.3	0.81	5.03	68	68	6	16	270	33.3	41.2	14.8	0	0	0	0.72	5	5	0	0	18/10/2010	3	372	39.1	48.8	14.4	0	57.1	1.71	2.06	30	30
23/11/2009	3	248	21.9	30.1	16.4	18.8	81.8	1.17	3.02	70	66	25	46	254	27.3	33.9	14.8	0	81.8	0.59	3.02	61	56	18	31	221	7.2	19.8	20	21.4	0	0.59	0	9	9	55	15	23/08/2009	3	268	24.9	38.8	24.2	31.3	80	1.24	6.08	97	92
16/04/2010	3	279	17.8	27.5	12.1	26.7	55.6	0.81	3.99	67	59	47	31	318	22.1	30.7	11.3	37.5	55.6	0.81	2.66	51	47	44	22	162	3.4	16.9	13.7	14.3	0	0	1.33	16	12	56	9	16/01/2010	3	163	13.8	21.2	8	9.1	60	2.03	2.57	35	35
10/07/2011	3	216	15.2	30.3	13.7	31.3	41.7	1.17	0.91	20	20	50	33	233	16	33.3	16	35.7	41.7	1.17	0.91	20	20	50	32	112	10.7	14.3	4	0	0	0	0	0	0	NA	1	07/07/2011	3	103	10.5	14.8	5.7	25	0	0	0.69	5	5
03/07/2012	3	96	9.4	12.3	3.6	0	100	0	1.24	11	11	29	6	112	12.3	16.2	5	0	100	0	1.24	11	11	17	5	36	0	0	0	0	0	0	0	0	0	100	1	12/07/2011	3	188	16.2	25.3	10.2	6.3	100	0	0	11	11
08/04/2010	4	141	10.5	14.5	4.5	6.5	75	1.99	3.72	104	104	42	36	157	12.1	16.7	6.1	0	75	1.99	3.19	94	94	39	35	93	6.6	9.2	0.6	40	0	0	0.53	10	10	48	1	05/04/2010	2	165	12.3	16.9	5.9	15.8	100	3.23	3.55	117	117
14/11/2011	2	293	20.4	30.8	12.2	22.2	54.5	1.23	0.7	21	21	29	58	349	25.4	36.6	15	16.7	54.5	0.82	0.7	17	17	19	35	137	8.8	17.6	7.7	25	0	0.41	0	4	4	75	23	14/08/2011	2	325	25.8	37.1	15.7	40	55.6	0.7	1.63	28	28
31/12/2013	3	236	15.5	24.3	9.2	24.1	69.7	2.64	2.22	81	73	35	65	285	19.7	30.4	13	26.3	69.7	2.64	1.66	76	68	26	51	98	5	8.8	2.8	20	0	0	0.55	5	5	77	14	30/09/2013	3	272	19.8	26.7	9.3	38.9	46.7	2.57	5.46	125	119
06/10/2010	3	191	15.5	25.5	12	11.5	68.2	2.3	4.34	85	85	37	43	192	18.7	29.7	13.7	5.6	68.2	2.3	2.71	63	63	35	38	189	9.1	17	9.2	25	0	0	1.63	22	22	52	5	03/10/2010	3	250	20.2	28.5	8.8	31.6	38.5	1.86	3.62	99	99
14/11/2011	2	42	2.4	4.7	2	0	0	0.49	1.81	27	27	44	26	45	1.7	4.3	2.9	0	0	0	1.81	18	18	45	17	37	3.8	5.8	0	0	0	0.49	0	9	9	40	9	14/08/2011	2	51	0.7	2.6	1.5	14.3	100	0.79	1.29	27	27
12/04/2011	4	149	14.3	19.8	5.1	11.8	84.2	0	0.25	2	2	41	44	175	20.2	26.3	6	6.7	84.2	0	0.25	2	2	33	38	101	4.2	8.8	3.9	15.8	0	0	0	0	0	71	6	09/04/2011	3	243	22.6	33.4	13.8	10.5	79.2	1.16	1.46	34	34
12/01/2011	3	155	11.2	18.7	10.4	12.5	100	0.56	3.65	40	40	51	19	173	14.6	22.5	12.3	12.5	100	0	3.05	32	32	47	9	112	5	12	7.4	12.5	0	0.56	0.61	8	8	60	10	09/01/2011	3	224	12.7	19.9	8.1	13.3	50	1.6	1.03	45	45
06/05/2012	3	188	15	24	10.4	7.1	0	0.59	1.09	20	20	27	24	233	20.2	29.4	11.2	0	0	0.59	0.54	16	16	23	15	105	5.5	14.3	9.2	14.3	0	0	0.54	4	4	67	9	03/05/2012	3	170	9.8	16.8	7.8	6.7	100	0	2.05	47	47
31/10/2011	3	205	7	18.6	11.2	20	100	0	0	0	0	48	13	216	7.3	19.3	11.8	22.2	100	0	0	0	0	46	12	89	4.3	13	5.9	0	0	0	0	0	0	100	1	31/07/2011	3	145	9.3	16.9	7.4	9.5	90.9	1.58	1.82	45	45
20/01/2012	2	234	12.5	19.8	6.8	20	70	1.24	3.86	36	36	16	25	256	15.2	23	8	25	70	0.41	2.7	21	21	11	20	179	7.1	12.9	4.5	0	0	0.83	1.16	15	15	29	5	20/10/2011	2	184	13.6	24.5	13.3	9.5	80	0.29	1.97	20	20
14/11/2011	3	270	16.3	25.9	11.8	11.1	55.6	0.32	1.64	56	42	35	31	327	21.6	32.8	15.2	0	55.6	0.32	0.98	47	32	25	20	124	3.4	9.2	5.7	18.2	0	0	0.65	10	10	64	11	14/08/2011	4	206	14.9	23.4	9.8	14.7	92.9	1.24	2.97	62	52
12/01/2010	3	121	11.2	17.8	9.7	0	62.5	1.33	4.03	105	105	50	16	141	13.5	22	12.3	0	62.5	1.33	4.03	97	97	46	15	56	4.3	5.8	3.3	0	0	0	0	8	8	83	1	09/01/2010	3	177	11.8	17.9	4.8	23.1	71.4	1.67	1.05	50	46
08/11/2009	2	235	13.3	26.3	13.6	30.8	50	1.93	1.61	33	31	33	30	259	17.5	31.6	16.2	28.6	50	1.93	0.96	28	26	31	21	185	5.9	16.8	9.5	33.3	0	0	0.64	5	5	40	9	05/11/2009	2	216	9.7	18.2	7.9	45.5	100	0.36	0.71	13	13
15/12/2010	3	210	17.1	26.9	14.4	36.4	66.7	1.25	6.42	162	132	29	20	231	22.1	31.5	16.8	0	66.7	0.63	5.13	132	108	26	11	155	6	16.4	9.8	57.1	0	0.63	1.28	29	25	42	9	15/09/2010	3	313	18.4	26.5	8.3	16.7	66.7	2.09	5.34	104	99
10/02/2010	2	384	23.6	37.2	18.2	20	78.9	2.62	3.11	76	63	14	52	420	27.6	41.5	20.7	0	78.9	2.62	2.42	71	59	12	43	181	4	16	9.8	66.7	0	0	0.69	4	4	50	9	07/02/2010	2	460	21.4	34.6	16.2	12.5	53.8	1.54	4.19	89	77
03/07/2011	3	378	21.8	38.4	20	38.5	58.3	2.22	4.76	83	83	39	44	400	26.1	41.1	19.1	40	58.3	0.83	3.57	47	47	33	30	338	13.2	33	21.3	37.5	0	1.38	1.19	36	36	55	14	12/07/2010	3	239	15.4	25	11.6	7.1	80	1.84	0.57	45	30
11/01/2010	3	271	27	31.6	7.8	15.4	57.1	0	3.4	85	85	28	22	277	29.3	33.3	8.1	16.7	57.1	0	2.64	77	77	28	15	245	18.2	25	6.8	14.3	0	0	0.76	7	7	38	7	08/01/2010	3	353	21.7	32.1	14.5	33.3	33.3	2.32	4.97	131	126
10/11/2010	3	160	10.1	17	6.1	21.6	58.3	0.7	1.24	21	21	31	45	157	12	19.6	7.6	17.4	58.3	0.23	1.24	16	16	30	28	161	1.2	4.9	0	28.6	0	0.47	0	5	5	40	17	07/11/2010	3	199	9.1	15.3	5.9	23.8	100	0.92	0.34	24	19
31/10/2011	2	389	27.8	32.1	10.5	11.1	100	0	3.19	45	45	39	14	444	30.9	35.3	11.7	25	100	0	3.19	45	45	37	8	112	8.7	13	6.3	0	0	0	0	0	0	100	6	31/07/2011	3	247	14.6	30.8	23	0	69.2	1.19	2.11	36	36
09/07/2011	3	250	15.9	24.2	7.4	19.5	84.6	0.23	1.21	15	15	23	42	290	20.4	29.2	8.1	25	84.6	0.23	0	4	4	30	32	132	2.6	9.5	6.1	14.3	0	0	1.21	11	11	0	10	06/07/2011	3	254	13.7	25.1	13.4	20	28.6	0	1.21	16	16
22/07/2011	3	211	12	20.8	11.4	15.4	75	0	1.01	13	13	46	23	232	13.7	23.9	13.6	15.4	75	0	1.01	13	13	47	23	43	0	0	0	0	0	0	0	0	0	40	0	22/04/2011	4	251	13.1	25.9	15	26.3	73.7	1.09	6.81	65	65
02/01/2011	2	252	24.5	31.4	4.2	0	0	0.98	2.62	27	27	31	26	278	25.6	33	5.2	0	0	0.98	2.09	22	22	37	19	179	20.7	25.9	2.4	0	0	0	0.52	5	5	11	7	11/01/2010	3	384	30.4	32.7	5.2	0	0	0	1.31	30	30
23/03/2011	3	294	17.8	22.4	5.7	21.6	80	1.8	1.7	66	66	34	48	402	24.8	29.4	5.6	16.7	80	1.13	1.21	34	34	32	36	153	9.5	14.1	5.8	26.3	0	0.68	0.49	32	32	38	12	23/12/2010	3	282	14	24.5	9.2	31	76.5	2.63	2.84	119	119
09/08/2011	4	247	21.6	35.8	17	18.8	68.2	3.14	6.73	81	81	36	32	260	23.3	38.7	17.4	23.1	68.2	3.14	5.98	74	74	34	29	203	17.1	28.6	16	0	0	0	0.75	7	7	46	3	06/08/2011	3	267	20.8	31.4	13.4	41.7	57.1	0.62	1.21	43	43
03/07/2011	3	214	8.9	17.4	11.6	7.1	57.1	0	4.74	117	117	37	16	241	10.9	20	12.9	10	57.1	0	4.74	117	117	37	14	44	0	5.3	5.9	0	0	0	0	0	0	NA	2	12/07/2010	3	201	12	19.6	6.1	4.2	81.8	1.94	5.63	73	73
05/08/2011	3	292	21.9	32.3	12.6	14.7	70	0	1.28	15	15	27	100	384	33.2	44.3	18.3	21.4	70	0	1.28	14	14	22	39	160	5.5	14.5	7.2	13	0	0	0	2	2	75	61	02/08/2011	3	253	16.7	27.4	12.8	0	0	0	0.88	14	14
25/04/2011	3	173	13.9	20.8	6.2	9.1	88.9	0	2.33	38	38	43	15	206	16.9	26.7	8.2	10	88.9	0	2.33	37	37	39	14	77	8.6	10.3	2	0	0	0	0	1	1	67	1	25/01/2011	3	179	15.7	27	9.1	20.6	74.3	0.69	2.9	47	47
31/01/2011	3	222	13.5	26	13.2	17.8	62.9	0.89	5.36	58	58	20	73	235	16.9	29.6	14.2	8.3	62.9	0.45	4.73	46	46	12	45	177	3.8	15.8	10.8	28.6	0	0.45	0.63	12	12	57	28	31/10/2010	3	179	21.5	29.9	11.1	5.9	85.7	0	0.8	13	13
12/03/2010	2	227	5.7	14.6	8	32	87.5	0.41	0.79	11	11	26	57	293	9.6	21.6	9.7	43.8	87.5	0.2	0	2	2	33	39	140	1.1	6.5	6.2	11.1	0	0.2	0.79	10	10	0	18	09/03/2010	2	163	9.5	17.1	7.3	11.4	87.5	0	0	0	0
14/09/2011	3	271	18.9	27.4	10.9	17.6	65.5	1.85	2.4	62	62	42	76	304	20.9	31.1	14	13.2	63	1.85	1.85	51	51	40	63	158	12.4	15.5	2.7	26.7	0	0	0.55	10	10	53	13	14/06/2011	3	254	15.2	22.8	9.2	15.4	75	2.15	3.43	55	55
16/12/2010	3	419	43.2	52.7	16.5	25	66.7	0.7	4.61	70	70	20	18	469	45.7	57.7	20.5	50	66.7	0.7	3.29	61	61	21	16	173	34	34	4	0	0	0	1.32	9	9	0	2	16/09/2010	3	375	30.5	39.8	14	11.1	72.7	0.66	6.16	78	78
19/11/2010	3	220	15.1	23.1	8.1	11.1	75	0.71	2.65	37	37	39	103	255	18.8	27.8	9.2	11.3	75	0.71	2.08	32	32	36	92	122	5.5	10.9	5.9	10	0	0	0.57	6	6	63	11	19/08/2010	3	208	15.6	21.4	7.2	4.3	71.4	0.94	0.63	19	19
16/12/2010	4	341	22.7	33.4	13.9	20.8	65	0.34	3.06	60	60	33	31	371	26.6	37.6	15.6	28.6	65	0.34	2.38	51	51	28	25	157	4.4	14.2	7	10	0	0	0.68	9	9	50	6	16/09/2010	3	320	22.2	35.4	17.8	7.1	68.4	0.74	1.89	28	28
27/01/2011	1	151	4.7	12.3	7.1	16.7	60	1.22	2.94	48	45	28	41	187	6.7	17.3	10.5	33.3	60	0.61	1.96	35	32	32	32	49	0	0	0	0	0	0.61	0.98	13	13	0	9	27/10/2010	2	131	7.1	11.8	5.5	0	75	0.89	1.46	21	15
21/01/2012	3	124	6.8	11.8	6.7	22	86.7	1.64	6.72	106	91	42	61	134	9.4	15.2	8.3	21.7	86.7	1.09	5.17	80	71	37	45	104	2.7	6.3	4.3	22.2	0	0.55	1.55	26	20	56	16	21/10/2011	3	120	10.8	19.3	8.4	11.9	90	0.71	1.64	32	26
15/11/2010	3	160	15.8	21.2	4.8	10	77.8	2.42	2.43	84	66	32	16	172	17.4	23.5	5.4	16.7	77.8	2.42	1.62	78	60	29	14	31	0	0	0	0	0	0	0.81	6	6	100	2	15/08/2010	3	159	17.8	22.3	4.4	33.3	50	0.9	2.68	38	31
09/01/2012	3	161	10.3	18.8	9	20.7	73.3	1.44	5.33	71	68	36	125	178	13.4	22	10.3	15.9	73.3	0.87	4.92	60	57	29	70	110	3.3	11.9	6.4	25	0	0.58	0.41	11	11	56	55	06/01/2012	3	127	10.5	17.6	6.9	19.4	73.3	0.45	1.12	24	24
21/09/2012	3	215	20.7	25.6	6.4	0	80	1.25	2.87	53	33	0	27	257	26.3	32.6	9.4	0	80	1.25	2.87	53	33	0	22	63	0	0	0	0	0	0	0	0	0	0	5	21/06/2012	3	267	24.4	32.9	8.7	0	66.7	0	1	7	7
03/05/2012	4	282	16.4	24.7	9.7	6.3	68.8	0.98	2.16	35	31	44	28	294	19.1	27.7	9.9	8.3	68.8	0.98	2.16	35	31	44	28	256	7.4	14.9	9.2	0	0	0	0	0	0	33	0	12/05/2011	2	168	17.3	28.3	12	20	57.1	1.28	2.02	27	27
05/04/2011	3	289	14.2	19.9	2.7	37.5	100	0.82	1.6	34	34	32	9	279	14.7	21.1	3.8	28.6	100	0	1.6	30	30	25	8	319	13.1	16.7	0	100	0	0.82	0	4	4	44	1	02/04/2011	3	301	11.2	19.6	9.7	5.3	72.7	0.92	6.1	199	148
11/11/2010	3	447	33.7	42.9	10	23.5	50	1.77	1.38	70	63	25	37	611	47.6	59.3	17.5	50	50	0.71	1.38	58	53	17	25	87	4.4	8	3.6	9.1	0	1.06	0	12	10	60	12	08/11/2010	3	430	34.1	44	13.2	28	43.8	2.49	3.82	86	81
01/12/2011	2	105	8.2	14.6	7.8	6.8	84.2	1.49	1.66	62	47	44	103	116	11.1	18.3	9.3	4.8	84.2	1.03	1.66	42	34	37	61	78	2.7	7.4	5.1	8.7	0	0.46	0	20	12	58	42	10/12/2010	3	144	12.1	21.4	10.1	15.8	79.3	2.49	0.75	53	40
21/01/2012	1	651	19	55	46.4	40	33.3	0	4	136	60	20	3	750	25.4	67.6	56.8	40	33.3	0	3.5	113	49	13	2	334	3.4	24.1	28	0	0	0	0.5	23	11	40	1	21/10/2011	1	126	11.7	14.9	1.7	20	50	0.82	4.18	81	56
25/01/2011	3	75	6.5	10	4.9	0	100	1.13	3.09	39	39	76	37	72	6.4	10.1	5.3	0	100	0.75	3.09	32	32	78	31	92	7	9.3	2.7	0	0	0.38	0	8	8	83	6	25/10/2010	3	137	4.9	11	5.5	22.2	100	0.51	1.07	90	90
24/03/2011	3	201	10	15.9	6.8	17.2	73.7	0.52	0.95	23	20	57	39	232	15	22.6	8.3	7.1	73.7	0.26	0.95	22	19	51	31	88	2.5	6	3.2	26.7	0	0.26	0	2	2	75	8	24/12/2010	3	159	12.3	18.8	7.5	8.2	83.9	0.67	4.41	100	96
21/10/2010	3	281	20	25.1	7.5	7.1	80	4.44	5.01	148	148	39	22	291	20.6	25.6	7.8	7.1	80	4.44	4.59	135	135	36	22	174	14.7	20.6	4.5	0	0	0	0.42	13	13	75	0	21/07/2010	3	233	18.7	25.9	8.9	10	66.7	3.26	1.34	70	70
13/01/2011	2	205	8.2	15.4	6.8	4.2	68.8	0.92	2.46	76	69	39	31	250	12.7	22.2	9.8	0	68.8	0.92	2.46	74	67	29	20	146	3.4	8	4.1	6.7	0	0	0	2	2	100	11	13/10/2010	2	232	15.1	23.7	9.5	8.3	85.7	1.53	2.53	54	40
12/01/2010	3	194	13.4	22.6	9.5	17.1	66.7	0	3.55	19	19	57	50	201	15.1	25.9	12.3	20	66.7	0	2.37	12	12	57	34	170	9.5	15.2	4.5	13.3	0	0	1.18	6	6	60	16	09/01/2010	3	218	14.2	22.3	7.8	27.8	66.7	0.53	0.5	16	13
11/11/2010	3	138	5.1	14	11.3	21.7	71.4	0.75	1.14	21	21	35	39	159	6.5	18.5	15.3	33.3	71.4	0.75	1.14	15	15	27	25	75	2.5	5	3.7	0	0	0	0	6	6	45	14	08/11/2010	2	163	6.7	17.4	9.7	9.1	66.7	0.44	1.96	29	29
27/10/2010	3	137	10.2	14.7	6	13.3	80	1.61	4.97	111	105	37	77	162	13.3	18.1	6.7	13.5	80	1.13	4.05	90	86	30	64	78	3.8	8	4.7	12.5	0	0.48	0.92	21	19	52	13	27/07/2010	3	161	10.7	17.4	9.7	16.1	66.7	2.06	4.67	132	115
19/05/2010	3	224	13.5	21.8	10.2	13.8	85	2.68	2.6	71	66	38	63	259	16.5	26.1	12.3	18.2	85	1.24	2	51	51	38	44	138	6.5	12.1	6.5	11.1	0	1.45	0.6	20	15	42	19	19/02/2010	3	181	15.2	23.3	8.8	25	65.5	1.65	3.11	59	58
06/05/2011	3	333	12.2	24.9	14.4	13.8	78.3	0	0	0	0	NA	66	371	14	28.6	17	22.2	78.3	0	0	0	0	NA	52	218	7.6	15.1	9.2	0	0	0	0	0	0	NA	14	03/05/2011	3	228	15.2	23	7.7	20	71.4	0	0	0	0
09/03/2012	2	230	8.4	21.7	12.7	25	45.5	2.26	2.46	45	45	19	40	279	11	25.6	13.8	33.3	45.5	2.26	2.05	39	39	15	39	66	1.6	11.3	10.7	0	0	0	0.41	6	6	67	1	06/03/2012	2	302	10.9	23	10.9	28.6	50	0.8	1.58	23	23
23/04/2011	3	245	27.1	35.1	17.1	50	0	5.43	2.01	144	141	31	26	266	32	39.8	19.6	0	0	0.91	1.34	93	93	26	8	147	7	15.8	10	50	0	4.53	0.67	51	48	57	18	23/01/2011	3	225	26.2	27.8	6.4	0	75	11.83	5.45	215	215
11/04/2010	3	202	18.3	25.5	10	8.8	84.6	0.94	2.33	55	47	33	81	208	19.3	26.4	10.8	0	84.6	0.62	1.97	40	39	34	62	165	14.1	21.8	7.1	23.1	0	0.31	0.36	15	8	29	19	08/04/2010	3	231	19.4	28.6	10.4	10	72.5	0.6	2.86	35	35
04/05/2010	3	133	6.5	13.1	7.1	21.7	77.8	1.21	2.35	56	45	43	103	139	8.4	15.4	8.2	20.4	77.8	0.97	2.1	49	40	43	77	110	1.9	7.8	4.9	25	0	0.24	0.25	7	4	44	26	01/05/2010	3	107	4	8.5	4.4	20.9	75	1.41	2.59	65	58
12/10/2010	3	216	13.8	27.3	15.4	12.5	75	1.33	0.94	28	28	54	16	226	17.2	33.5	19.1	14.3	75	1.33	0.47	24	24	54	14	188	3	7.5	6.3	0	0	0	0.47	3	3	50	2	09/10/2010	3	178	15.1	23.7	6.5	14.3	53.8	0.45	2.43	35	35
14/02/2011	3	321	15.9	28.4	12.4	30.3	41.2	1.28	3.43	67	57	33	69	367	19.5	32.9	14.3	30.8	41.2	1.28	3.43	67	57	31	60	116	2.5	11.9	6.9	28.6	0	0	0	0	0	50	9	14/11/2010	3	212	16.9	23.5	8.5	6.7	83.3	0.52	4.56	86	74
16/12/2010	3	259	22.2	30.2	11.1	12.5	83.3	0	4.66	55	52	29	49	277	25.1	32.9	12	9.1	83.3	0	4.66	55	52	25	34	124	2.3	11.6	6.3	15.4	0	0	0	0	0	100	15	16/09/2010	3	294	25.6	36	12.7	11.8	64.7	0.66	1.94	30	27
18/07/2011	3	267	13.5	22.5	11.4	21.7	78.6	1.68	1.92	53	50	40	27	279	14.8	23.7	11.8	15.8	78.6	1.4	1.75	44	41	43	23	223	9.1	18.2	10.2	50	0	0.28	0.17	9	9	36	4	18/04/2011	3	236	9.3	18	8.8	26.9	91.7	2.13	2.39	51	49
24/02/2011	3	202	12.4	24.3	10	45.5	50	3.47	4.44	88	88	26	34	245	16.3	30	13.8	50	50	1.54	3.33	54	54	29	22	105	4	12	3.6	41.7	0	1.93	1.11	34	34	17	12	24/11/2010	3	222	13.4	18.9	6.5	5.9	85.7	1.11	1.74	27	27
11/03/2010	4	223	17.8	25.4	8.7	23.5	100	0.65	0.41	6	6	33	21	294	27.2	35.5	13	0	100	0.65	0.41	6	6	33	13	87	0.6	6.7	4.1	40	0	0	0	0	0	NA	8	08/03/2010	3	242	20.5	28.3	8.4	10.5	88.9	0	0	0	0
22/02/2012	3	206	19.2	26.3	7.3	20.9	60.9	1.24	1.41	37	32	28	82	264	27.6	36.2	10.4	27.8	60.9	0.77	1.25	28	25	27	49	106	7.2	11.9	4.2	16	0	0.46	0.16	9	7	29	33	22/11/2011	3	259	19.5	28.6	9.1	22.2	63.2	0.96	5.38	77	69
02/08/2011	3	96	4.9	8.5	2.2	14.8	100	1.12	3.09	39	36	63	34	111	7.1	11.1	3.3	15.4	100	1.12	3.09	39	36	63	18	55	0	2.9	0	14.3	0	0	0	0	0	67	16	11/08/2010	3	116	6.1	9.5	2.5	12	100	1.15	1.37	29	25
25/01/2011	3	211	15.8	26.1	7.9	20	66.7	0.34	2.12	17	17	33	37	258	25	36.7	10	14.3	66.7	0.34	1.27	11	11	27	26	135	3.5	12.1	5.6	27.3	0	0	0.85	6	6	50	11	25/10/2010	3	187	18.3	27	9	11.1	75	0.53	2.14	28	28
11/10/2009	2	219	11.7	23.1	12.9	13.3	84.6	0.98	5.39	108	102	26	35	241	13.8	26.6	15.1	15.4	84.6	0.98	4.62	102	96	29	32	108	2.3	6.8	5	0	0	0	0.77	6	6	0	3	08/10/2009	4	167	10.5	20.3	11.5	17.9	90	0.91	4.93	85	85
07/10/2009	3	305	20.7	26.2	9.3	0	0	6.08	3.49	146	103	28	3	348	23.7	28.5	8.6	0	0	0	2.44	129	86	27	3	102	8.7	17.4	11.3	0	0	6.08	1.05	17	17	33	0	04/10/2009	3	302	14.5	19.3	10	0	60	3.96	6.05	262	183
15/06/2011	3	245	21.1	26.6	5.4	15	81.8	1.69	1.61	35	35	24	34	302	28	35	6.7	30	81.8	1.69	0.81	29	29	18	26	142	7.9	10.3	3.9	0	0	0	0.81	6	6	67	8	15/03/2011	3	282	23.6	33	10.7	34.8	77.8	0.36	3.27	62	53
21/10/2010	3	164	15.3	24.6	11.6	17.5	67.6	1.06	3.95	90	72	29	94	182	17.4	27.6	12.6	20.8	67.6	0.8	3.29	71	58	29	65	97	8.8	15.3	9.1	12.5	0	0.27	0.66	19	14	26	29	21/07/2010	3	127	8.5	17.6	11.4	14.1	79.3	1.14	3.64	89	73
13/06/2011	3	269	17.6	24.6	10.2	28	57.1	1.2	2.88	62	53	38	31	321	21.4	29.8	12.9	29.2	57.1	1.2	1.97	49	41	34	30	171	11.2	15.7	6.9	0	0	0	0.92	12	11	52	1	13/03/2011	3	266	14.5	23	8	25	64.3	1.55	2.52	62	59
02/06/2012	3	272	11.5	20	8.4	21	68.6	0.81	2.96	58	47	26	256	384	18.3	28.3	12.6	22.1	68.6	0.57	2.16	45	37	23	152	148	5	12.1	5.3	20.2	0	0.24	0.8	13	10	38	104	11/06/2011	2	261	10.9	22.6	12.1	14	72.5	0.72	2.51	42	37
03/02/2011	2	112	10.5	12.9	5.8	14.3	88.9	1.21	4.61	92	92	31	36	113	12.9	14.3	6.2	16.7	88.9	1.21	3.95	79	79	29	24	110	6.1	10.2	5	12.5	0	0	0.66	12	12	50	12	12/02/2010	3	149	10.9	17.7	9.9	16.1	91.7	0.96	3.77	68	68
30/04/2011	3	285	19.1	28.4	9	9.5	68.2	0.24	0.32	4	4	36	55	317	22	31.5	9.3	7.1	68.2	0.24	0.32	4	4	35	47	125	8.7	17.3	8	14.3	0	0	0	0	0	50	8	30/01/2011	3	286	22.9	31.3	9.7	23.1	66.7	1.21	0.56	15	12
02/02/2011	2	189	7.9	15.2	6.3	16.7	61.8	1.02	4.5	96	88	30	33	221	8.6	18.1	7.6	16.7	61.8	1.02	3.67	83	75	22	31	102	6.3	8.4	3.5	0	0	0	0.83	13	13	53	2	11/02/2010	3	164	8.9	15.3	3.5	14.1	87.3	1.82	0.64	103	59
22/12/2011	3	224	16.1	23.1	5.9	18.9	73.7	0.72	4.92	56	56	29	122	282	25.1	32.7	8.3	22.7	73.7	0.41	3.77	42	42	27	70	131	4.5	10.7	3.9	17.3	0	0.31	1.15	15	15	41	52	22/09/2011	3	311	18.5	31.1	14	25.7	65.4	1.15	1.05	32	32
27/09/2013	3	246	24.1	30.6	8.9	5.3	66.7	0	1.88	39	23	29	25	289	30.1	37.6	12.5	0	66.7	0	1.88	39	23	29	18	103	6.4	10.3	1.6	12.5	0	0	0	0	0	NA	7	27/06/2013	3	217	17.4	25.9	9.3	7.7	71.4	0	2.88	34	27
06/06/2011	3	371	23.5	32.9	12.2	0	44.4	1.38	3.24	47	32	36	17	393	25	35.2	13.9	0	44.4	1.38	3.24	47	32	34	16	101	7.7	7.7	0	0	0	0	0	0	0	50	1	03/06/2011	3	435	24.3	31.7	10.4	33.3	55	1.43	2.3	46	41
17/01/2012	4	508	30.3	38.8	14.6	0	71.4	0	0	0	0	43	22	568	33.6	41.7	17	0	71.4	0	0	0	0	43	20	180	12.5	23.4	8.3	0	0	0	0	0	0	NA	2	17/10/2011	3	426	32.6	37.6	10	25	58.3	0	0	0	0
11/02/2010	3	170	10.7	18.5	6.9	8.9	60	2.06	1.39	78	59	30	79	194	14.3	24.1	9.3	15	60	1.47	1.16	64	49	26	45	111	3.9	7.8	3.1	5.6	0	0.59	0.23	15	10	45	34	08/02/2010	2	217	12.7	22.2	10.8	33.3	57.1	1.14	4.15	126	88
25/01/2011	3	343	18.8	26.7	10.9	18.5	53.8	4.2	5.87	183	155	31	39	400	24.3	33.2	13.2	23.5	53.8	2.8	5	140	127	25	30	161	4.3	9.9	6.7	10	0	1.4	0.87	43	28	54	9	25/10/2010	3	246	18.9	28.5	12.3	14.3	57.1	2.08	2.47	107	78
24/06/2011	3	143	12.3	20.3	8.8	9.1	66.7	1.77	0.38	34	34	45	51	162	16	25.1	10.4	7.7	64.7	1.55	0.19	31	31	39	47	95	5.4	11.6	6.4	12.5	0	0.22	0.19	3	3	71	4	24/03/2011	3	149	9	15.3	6.4	14.3	85.7	1.77	1.57	37	37
15/11/2010	3	158	12.1	18.2	7.4	6.7	100	1.86	0.62	26	23	40	38	161	12.6	18.5	7.2	7.7	100	1.86	0.62	26	23	39	31	43	0	9.1	14.3	0	0	0	0	0	0	100	7	15/08/2010	2	223	10.2	17.6	7.3	0	80	0.48	2.54	54	45
28/06/2011	3	234	15.5	22.7	8.5	14	65.7	1.59	3.01	74	72	35	87	281	19.4	27.9	10.9	18.8	65.7	1.33	2.89	71	69	30	80	73	2.4	5.2	2.8	0	0	0.27	0.13	3	3	64	7	28/03/2011	3	189	11.9	18.2	7.2	15	82.8	2.12	3.09	69	64
05/03/2011	2	444	21	31.1	12.4	25	76.9	0	0	0	0	36	42	513	23.7	33.6	11.8	40	76.9	0	0	0	0	34	36	126	8.9	19.6	14.3	0	0	0	0	0	0	50	6	02/03/2011	4	408	24.8	38.7	16.4	11.5	45.2	1.47	1.44	33	27
17/02/2011	1	149	5.5	14.8	9.7	0	100	0	1.03	23	23	26	36	165	6.1	18.4	12.9	0	100	0	1.03	23	23	20	35	82	3.3	3.3	0	0	0	0	0	0	0	100	1	17/11/2010	2	132	4.5	12.7	6.5	25	100	1.1	1.68	33	33
18/11/2010	3	188	12.1	18.1	6.7	20	90.9	0	0.89	20	20	42	20	218	15.1	21	6.7	12.5	90.9	0	0.89	20	20	36	17	109	5.4	11.8	6.7	50	0	0	0	0	0	60	3	18/08/2010	3	217	13.1	21.5	6.7	13.3	44.4	2.13	2.3	32	32
14/04/2011	3	354	16.9	27.9	16	22.2	67.6	1.51	5.35	138	110	30	91	440	20	31.8	19.5	21.1	67.6	1.1	4.48	114	93	28	63	150	9.2	17.8	9.7	23.5	0	0.41	0.87	24	18	41	28	14/01/2011	2	214	12.8	21.9	11.1	12.2	81.8	0.98	3.81	71	63
26/04/2011	3	284	16.2	27.9	13.5	22.2	71.4	0.48	4.29	73	73	33	27	334	21.3	32.9	14	16.7	71.4	0.48	2.86	51	51	31	22	159	5.9	17.8	12.5	33.3	0	0	1.43	22	22	50	5	26/01/2011	2	473	14.5	28.6	18.5	12.5	33.3	0	4.94	58	58
22/10/2010	3	200	14.7	22.1	7.2	24.3	33.3	1.88	0.26	20	20	59	58	180	15.4	21.7	7.4	11.1	33.3	0.23	0.26	4	4	70	35	266	11.8	23.7	6.5	36.8	0	1.64	0	16	16	43	23	22/07/2010	3	177	12.9	18.4	5.3	18.2	80	0.91	2.19	28	28
01/10/2011	2	303	24.7	37.4	15.7	20	52.6	1.03	2.37	36	36	15	33	380	33.4	49	22.4	25	52.6	1.03	1.98	29	29	9	31	116	5.6	11.9	5.9	0	0	0	0.4	8	8	39	2	10/10/2010	1	284	22.8	35.4	16.3	0	75	1.53	2.36	47	47
05/03/2011	3	362	21.5	32.5	9.7	31	58.3	0.27	1.64	13	13	21	47	443	29.5	40.5	11.9	42.9	58.3	0	1.1	7	7	25	20	200	5.9	16.7	6.7	27.3	0	0.27	0.55	7	7	0	27	02/03/2011	2	426	20.2	33.9	15.6	20	60	0.34	2.95	29	29
20/10/2011	4	232	14.6	23.7	11.7	13.3	91.7	0.35	0.41	6	6	0	34	248	16.5	25.4	13.7	0	91.7	0.35	0.41	6	6	0	18	176	9.6	19.3	7.3	21.1	0	0	0	0	0	NA	16	20/07/2011	2	303	23.8	35.1	15.1	50	100	0	0	0	0
11/01/2010	3	187	11.5	19.2	9.1	2.9	83.3	1.18	4.35	65	65	38	199	206	12.9	21.2	10.2	1.1	83.3	1.02	3.78	59	59	35	172	89	5.2	10.4	5.1	6.5	0	0.16	0.57	6	6	67	27	08/01/2010	3	260	19.5	27.2	11.3	57.1	75	0.83	3.88	55	55
07/09/2011	2	337	18.1	28.6	11.6	21.4	100	0.33	2.35	28	25	28	35	352	20.3	31.7	14.1	28.6	100	0.33	2.11	26	23	22	26	275	10	17	5.1	14.3	0	0	0.23	2	2	75	9	04/09/2011	4	231	10.7	17.8	7.4	17.4	84.6	0.73	1.79	19	19
11/01/2010	3	221	15.3	27.4	13.4	20.7	68.4	2	1	65	45	35	54	236	18.1	30.8	15.7	18.2	68.4	1.33	1	56	38	30	32	118	0	8.5	3.4	22.2	0	0.67	0	9	7	56	22	08/01/2010	3	206	17	26.8	11.6	21.7	71.4	1.73	0.33	32	28
07/08/2011	2	77	6.3	12	5	0	0	0	1.61	24	24	76	1	89	8.3	15.8	6.9	0	0	0	1.61	24	24	76	1	33	0	0	0	0	0	0	0	0	0	NA	0	04/08/2011	4	84	2.3	5.9	3.3	7.7	100	0.84	1.19	48	48
03/09/2012	3	361	40.9	47.9	15.2	6.3	68.8	1.33	3.55	82	78	14	38	394	45	52.8	17.9	0	68.8	0.67	3.23	72	67	11	13	229	24	27.9	7.8	6.3	0	0.67	0.32	10	10	50	25	12/09/2011	3	358	39.6	47.2	17.5	0	70	3.31	4.98	147	131
19/07/2011	0	0	0	0	0	0	0	2.59	1.3	58	58	0	10	0	0	0	0	0	0	2.59	0.87	51	51	0	10	0	0	0	0	0	0	0	0.43	8	8	0	0	19/04/2011	0	NA	NA	NA	NA	NA	NA	1.97	1.62	58	58
26/07/2011	1	622	22.5	33.3	13.7	50	0	0	0	0	0	NA	7	573	18.6	29.1	14.8	0	0	0	0	0	0	NA	4	817	36	48	8.3	50	0	0	0	0	0	NA	3	26/04/2011	2	261	14.7	26.2	15.3	10	100	0	0	0	0
19/01/2012	3	235	14	20.7	7.2	15.2	68.4	4.05	6.6	141	141	43	74	278	15	23.4	10.1	20	68.4	2.19	6.18	113	113	35	40	134	11.7	14.9	1.7	12.9	0	1.86	0.41	28	28	69	34	19/10/2011	3	252	22.1	30.2	12	11.8	100	3.86	3.12	78	74
14/09/2011	3	455	38.2	47.8	16.3	25	100	1.47	2.7	52	42	31	17	479	42.7	52.2	17.1	28.6	100	1.47	2.7	52	42	24	16	318	13.8	24.1	13.6	0	0	0	0	0	0	75	1	14/06/2011	3	365	24.6	35.3	8.5	0	41.2	2.27	1.41	40	40
15/11/2010	3	215	17.1	25.8	9.6	21.2	81.8	0	1.55	13	11	45	57	263	22.3	32.1	12.7	23.1	81.8	0	0.93	9	7	44	31	102	5.7	12.1	4.3	20	0	0	0.62	4	4	50	26	15/08/2010	3	243	14.9	21.9	6.8	18.2	91.3	0.92	1.84	24	24
09/02/2011	3	361	27	39	15.8	11.1	66.7	1.79	2.52	59	56	21	32	396	31.8	44.5	18.4	0	66.7	1.34	2.52	56	53	18	28	215	10	20	10	50	0	0.45	0	3	3	43	4	06/02/2011	3	404	24.6	29	6.9	23.1	85.7	0.57	3.8	59	56
17/11/2010	3	273	15	25.5	10.3	25	61.5	2.11	3.33	89	72	25	65	358	21.2	35.3	14.9	21.4	61.5	1.69	1.51	63	54	24	56	102	5.5	10.4	4.1	37.5	0	0.42	1.82	26	18	33	9	17/08/2010	3	233	15.7	29.5	14.2	20.7	63.6	0	3.48	76	44
18/11/2011	3	176	11.4	19	6.1	11.4	80	0.81	1.5	18	18	13	78	190	13.2	20.6	6	14.3	80	0.81	1.5	18	18	13	50	127	3.8	12.5	6.3	8.7	0	0	0	0	0	NA	28	18/08/2011	3	163	14.2	21.3	7.1	20	75	0	0	0	0
26/04/2011	3	174	9.3	16.5	7	16.7	80	0.32	2.13	25	25	55	40	190	10.7	18.9	8.1	18.2	80	0.32	1.28	17	17	53	32	114	3.8	7.5	2.9	12.5	0	0	0.85	8	8	60	8	26/01/2011	3	150	6.6	13.2	5.5	33.3	75	0.45	1.13	14	14
28/01/2011	3	169	8.6	14.1	5.4	11.8	91.7	2.33	2.77	48	48	49	30	188	10.4	16.7	6.1	14.3	91.7	1.94	2.31	42	42	47	26	41	0	2	2.2	0	0	0.39	0.46	6	6	67	4	28/10/2010	3	218	14.6	21.8	8	11.1	64.3	0.37	1.92	29	29
30/01/2012	3	178	9.1	18.1	7.5	30.4	100	2.74	1.6	31	31	48	30	174	10	19.7	8.1	33.3	100	1.96	1.6	26	26	46	23	188	6.7	14.4	6.1	25	0	0.78	0	5	5	57	7	30/10/2011	3	136	9.4	17.6	7.7	31.3	75	2.02	1.19	26	26
02/03/2014	3	154	13.1	18.8	8.6	13.2	60	1.7	4.5	100	89	27	123	165	16.4	21.7	8.9	9.8	60	1.22	3.98	88	77	26	83	112	2.2	9.3	8	18.5	0	0.49	0.52	13	12	36	40	11/03/2013	3	190	13.6	18.4	7.2	12.9	77.3	1.06	4.74	109	97
18/11/2011	3	535	49	61	29.4	25	62.5	2.93	6.13	73	73	9	12	605	57.5	70.6	44.4	0	62.5	2.93	5.45	68	68	6	10	317	26.3	35.1	12.5	50	0	0	0.68	5	5	25	2	18/08/2011	3	456	39.7	49.3	13.9	16.7	64.3	1.27	1.22	19	19
10/09/2010	2	192	14	24	11.9	25.9	83.9	0.74	3.65	66	59	31	105	208	17.8	28.5	15	20	83.9	0.5	3.13	56	49	28	80	154	6.5	15.1	7.1	29.4	0	0.25	0.52	10	10	55	25	07/09/2010	3	151	12.3	20	9.5	7.5	69.2	0.32	3.16	49	42
21/12/2010	3	242	18.8	28.6	12.8	16.9	73.9	1.28	4.1	100	89	26	131	288	24.9	36.3	18.2	0	73.9	0.64	3.73	90	81	21	85	147	7.7	14.5	5	26.3	0	0.64	0.37	10	8	44	46	21/09/2010	3	156	13.4	22.9	12	10	86	0.62	3.36	74	61
19/01/2011	3	246	11.8	22.4	12.9	10.3	60	1.72	5.18	104	104	36	40	264	14.8	26.2	15.2	4.3	60	1.15	4.38	86	86	33	31	202	4.9	13.7	8.3	33.3	0	0.57	0.8	18	18	45	9	19/10/2010	3	100	5.8	11.2	5.8	11.1	100	1.88	3.23	72	72
25/10/2010	3	259	16.9	27	10.8	33.3	69.2	0.57	2.33	39	33	33	43	327	24.3	34.4	14.2	22.2	69.2	0	2.09	33	28	29	25	137	3.7	13.9	5.9	38.9	0	0.57	0.23	6	6	50	18	25/07/2010	3	188	15.7	22.3	9.4	10.7	85	0.83	3.07	47	47
12/09/2010	3	125	8.6	16.3	7.5	12.4	78.9	1.13	4.03	69	69	40	109	143	11.8	21.4	10.5	14	78.9	0.57	3.23	46	46	37	67	72	1.1	4.7	1.8	10.9	0	0.57	0.81	23	23	50	42	09/09/2010	3	183	14.7	21.1	7.7	22.2	77.8	0.22	1	26	26
22/11/2010	3	174	9.6	15.1	5.7	20.4	83.3	1.95	2.56	86	86	40	70	196	12.5	17.3	6.1	16.7	83.3	1.24	2.3	76	76	36	40	124	2.5	9.6	4.9	25	0	0.71	0.26	10	10	60	30	22/08/2010	3	134	6.7	10.3	5.3	21.1	50	1.34	2.19	64	64
22/11/2010	3	270	18.2	28.8	17	20.3	73	1.35	2.96	99	92	25	167	295	21.8	32.7	17.5	20	73	1.05	2.48	86	79	23	139	192	7.7	17.8	15.7	21.1	0	0.3	0.48	13	13	33	28	22/08/2010	3	227	11.9	24.2	15.6	9.4	78.8	2.51	4.73	130	123
10/12/2010	3	193	19	26.4	10.2	16.7	100	1.02	2.46	52	40	42	73	201	22.9	29	10.8	9.1	100	0.51	2.46	43	31	35	40	169	11.9	21.7	9	25	0	0.51	0	9	9	63	33	07/12/2010	3	171	14.9	22	8.2	0	72.7	2.07	2.38	69	47
02/01/2011	3	270	22.3	30	8.1	37.5	57.1	1.47	3.55	81	62	31	33	317	27.6	36.8	9	37.5	57.1	1.1	3.11	51	38	24	32	134	9.8	14.3	6.8	0	0	0.37	0.44	30	24	45	1	11/01/2010	3	270	24.3	33.9	12.8	26.3	80	1.43	1.2	28	28
05/06/2011	3	404	28.6	32.2	15.9	100	66.7	2.83	6.72	216	216	19	6	458	26.2	29	16.4	100	66.7	2.83	5.6	144	144	16	6	295	32.9	37.8	15	0	0	0	1.12	72	72	30	0	02/06/2011	3	295	17.4	28.4	17	23.1	88.2	1.41	13.81	245	245
23/01/2011	3	136	10.3	14.7	5.5	11.1	100	0	3.39	33	33	47	11	157	14.4	19.5	6.5	15.4	100	0	3.16	31	31	44	8	67	0.6	3.7	3.3	0	0	0	0.23	2	2	80	3	23/10/2010	3	178	12.1	20.1	6.7	9.5	76.9	0.52	0.6	10	10
19/01/2012	3	162	12.9	20.1	7.4	12.5	66.7	0	0	0	0	NA	63	173	15.4	23.3	8.4	14.3	66.7	0	0	0	0	NA	50	120	4.4	9.3	4.9	8.3	0	0	0	0	0	NA	13	19/10/2011	3	277	14.5	24.7	9.4	21.1	78.6	0	0	0	0
22/11/2010	2	73	1	5.6	2.7	27.3	100	0.48	1.43	37	30	57	28	76	0.7	5.7	2.7	37.5	100	0.48	1.43	37	30	54	19	61	1.8	5.4	2.7	0	0	0	0	0	0	75	9	22/08/2010	4	47	1.2	3.3	2.5	3.1	0	0.43	2.84	41	41
15/12/2010	3	229	15.9	26.5	12.7	16.7	84.2	1.02	2.54	40	40	26	45	242	17.8	28.5	13.9	6.7	84.2	1.02	2.54	40	40	24	36	133	5.4	14.9	7	33.3	0	0	0	0	0	50	9	15/09/2010	3	251	15.5	24.4	10.4	19.4	100	0.49	0.91	24	24
21/03/2012	3	156	8.6	14.8	5.6	11.8	0	1.45	0.59	47	47	43	26	167	10	17	6.7	0	0	0.97	0.59	37	37	48	12	107	2.3	4.7	0	22.2	0	0.48	0	9	9	20	14	21/12/2011	3	168	5.3	9.7	3.7	9.7	83.3	2	2.4	75	56
28/03/2011	1	561	0	34.6	4.9	35	53.3	0.4	1.96	20	20	44	178	729	0	35.1	6.5	31.3	53.3	0.24	1.96	16	16	32	124	234	0	34	3.3	36.4	0	0.16	0	4	4	64	54	28/12/2010	3	344	32.5	49.2	26.7	0	100	0	0.91	13	13
12/01/2011	3	338	27.3	35.6	8.8	28.6	64.7	0.41	0.53	7	7	11	37	327	28.2	36.3	8.6	33.3	64.7	0.41	0.53	7	7	0	30	837	7.7	23.1	12.5	20	0	0	0	0	0	100	7	09/01/2011	3	336	23.8	36.3	14.4	22.2	81.3	0	0	0	0
13/12/2011	3	260	15.7	24.8	14.1	8.3	72.2	1.75	10.18	163	154	27	55	311	21.6	31.9	17.6	12.5	72.2	1.17	9.05	137	128	23	33	132	2.9	9.4	9	5	0	0.58	1.13	26	26	50	22	13/09/2011	3	266	17.6	28.2	10.9	25	52.4	1.94	2.19	66	66
19/01/2011	3	158	9.7	16.8	8.2	14.7	77.8	1.2	4.39	116	96	31	58	173	10.6	18	8.6	15.6	77.8	1.2	3.7	110	90	28	53	70	4.7	10.4	6.5	0	0	0	0.69	6	6	53	5	19/10/2010	2	168	8.2	13.7	9.6	0	100	1.34	4.26	168	133
19/01/2011	3	168	17.9	24.6	10	22.9	71.4	1.71	3.12	111	90	31	82	184	23.3	29.1	11.1	25	71.4	1.32	1.73	88	74	31	57	128	5.2	13.9	8.1	22.2	0	0.4	1.39	24	16	31	25	19/10/2010	2	218	20.4	28.7	12.7	18.5	63.2	1.25	3.67	131	95
25/07/2011	3	255	19.8	26.6	9.8	62.5	50	6.32	1.02	138	94	38	25	298	23.5	31.7	13	60	50	5.75	1.02	132	88	35	21	114	7.8	10	1.4	66.7	0	0.57	0	6	6	57	4	25/04/2011	3	193	18.1	21.1	5.5	25	71.4	5.4	4.37	168	168
14/02/2011	3	133	8.2	13.6	5	18.4	63.6	1.82	2.37	87	80	58	52	147	10.1	15.5	5.9	13.6	63.6	1.59	2.07	78	72	55	35	78	1.8	7.1	2.2	25	0	0.23	0.3	8	8	68	17	14/11/2010	3	165	10.8	21	11.4	16.7	66.7	2.19	4.12	75	70
24/03/2011	3	324	37.2	45.5	21.8	14.3	100	0	5.76	81	81	25	11	386	43	51.7	27.5	50	100	0	5.18	63	63	26	3	195	22.9	30	12.2	0	0	0	0.58	18	18	20	8	24/12/2010	3	283	18.5	29.6	14.6	16.7	33.3	1.38	3.93	58	58
28/07/2011	3	99	6.6	11.1	4	15.8	85.7	1.3	1.56	26	26	40	37	103	7.3	12.4	4.4	16.7	85.7	1.3	1.17	23	23	39	37	86	4.9	7.8	3.2	0	0	0	0.39	3	3	50	0	28/04/2011	3	120	12.7	17.9	5.7	18.5	100	0.4	3.99	49	49
02/05/2011	3	170	7.9	12.6	5	7.7	62.5	1.28	3.4	63	60	43	9	191	9.6	14.7	5.9	10	62.5	1.28	3.4	63	60	40	8	78	2.1	5.3	2.3	0	0	0	0	0	0	71	1	11/05/2010	3	187	3.4	15.2	6.7	11.8	78.4	0.37	3.57	22	21
28/02/2012	3	314	18.8	28.4	13.1	40	45.5	1.4	1.57	37	37	44	27	367	23.8	34.7	15.9	40	45.5	1.4	1.57	37	37	41	27	84	0	5.3	6.6	0	0	0	0	0	0	100	0	28/11/2011	3	340	23.9	35	15.9	15.4	76.9	0.55	2.18	38	38
02/03/2012	3	214	13.3	21.1	7.9	22.5	87.5	0.93	3.63	44	44	26	146	256	16.2	25	9.4	19.7	87.2	0.68	3.16	31	31	24	123	96	5.7	11	4.4	30	0	0.25	0.47	13	13	33	23	11/03/2011	3	212	13	22.5	10.7	18.6	86.4	0.38	2.25	40	40
13/08/2013	3	244	15.1	21.4	9.1	22.2	88.9	0.49	4.79	44	44	23	29	265	17.7	23.5	10	12.5	88.9	0	4.79	41	41	20	25	107	4.9	13.1	5.6	100	0	0.49	0	3	3	50	4	13/05/2013	3	171	17.2	23.9	8.1	5.3	90	0.49	1.65	20	20
07/04/2011	3	230	14	19.6	6.3	6.3	73.3	1.1	2.36	36	33	36	34	263	16.8	23	7.5	7.7	73.3	1.1	2.36	36	33	33	33	68	1.5	4.5	2.1	0	0	0	0	0	0	100	1	04/04/2011	3	267	17.5	24.7	9.8	0	62.5	4.07	0.73	31	31
28/03/2011	3	203	19.1	24.8	8.9	10	94.7	0.57	2.13	31	31	23	37	231	23.3	29.9	11.4	7.7	94.7	0.57	1.6	25	25	23	32	89	6.1	9.1	3.1	14.3	0	0	0.53	5	5	25	5	28/12/2010	3	257	20.8	28.1	7.9	21.4	68.2	0.75	3.4	46	46
27/12/2013	3	86	5.1	8.4	3.7	10.3	92	0.99	2.05	46	46	46	72	90	5.7	9.1	3.9	8.9	92	0.63	2.05	41	41	42	54	53	0.9	3.7	2.1	13	0	0.36	0	5	5	78	18	27/09/2013	3	127	4.7	13.4	7	9.6	75	1.65	1.79	50	50
05/10/2011	3	195	14.8	19.9	8.6	18.5	92.7	0.48	2.61	35	35	43	69	194	16.7	22.2	8.6	16.7	92.7	0.32	2.41	31	31	45	56	199	9.2	13	8.5	22.2	0	0.16	0.2	4	4	30	13	02/10/2011	3	237	16.4	23.7	11.4	12.9	93.6	0.71	1.22	25	25
03/01/2011	3	263	12.9	17.8	12.4	19	88.2	0.54	3.89	61	61	21	119	289	15.5	20.6	13	18.8	88.2	0.54	3.62	58	58	19	106	96	2	5.9	9.9	20	0	0	0.27	3	3	33	13	12/01/2010	3	452	16.3	27.2	22.3	19	70	0.31	1.38	23	23
03/07/2012	3	95	2.4	5.9	3.6	15.8	100	0	2.23	34	34	53	11	109	3.2	7.2	4.4	16.7	100	0	2.23	34	34	45	11	43	0	2.3	1.2	0	0	0	0	0	0	78	0	12/07/2011	3	129	3.4	7	2	11.1	90.9	1.38	1.08	37	37
17/05/2011	2	159	6	9.5	4.1	22.2	77.8	3.35	4.41	177	177	32	31	144	7.2	11.5	5.2	20	77.8	2.23	3.92	155	155	29	20	194	3.3	4.9	1.9	25	0	1.12	0.49	22	22	44	11	17/02/2011	3	144	10.1	14.8	8.2	16.7	54.5	3.49	7.62	274	267
17/05/2011	2	317	19.4	24.5	6.6	13.6	66.7	3.18	1.02	96	96	22	45	422	27.9	33.7	11.2	0	66.7	2.65	0.68	88	88	15	26	62	1.1	4.5	0	17.6	0	0.53	0.34	8	8	58	19	17/02/2011	3	189	8.2	15.3	6.5	13	60	3.22	3.88	108	108
21/05/2011	3	171	12.6	18.5	6.8	33.3	81.8	4.29	2.65	112	85	32	32	197	16.6	24.3	9.1	100	81.8	3.57	1.99	97	72	28	24	111	4.8	6.8	3.1	25	0	0.71	0.66	15	12	55	8	21/02/2011	3	100	7	10.9	2.6	26.3	100	0.9	1.42	59	47
02/01/2011	3	221	23	29.6	9.8	50	60	1.72	1.69	29	27	33	25	259	30.4	37.6	13.4	0	60	1.72	1.69	27	24	26	22	131	6.7	12.1	5.3	100	0	0	0	3	3	56	3	11/01/2010	3	269	21.1	33.6	16.3	22.5	70	0.96	1.2	31	26
25/02/2011	3	177	15.1	24.1	10.5	14.3	50	0.97	2.22	53	39	37	41	206	19.7	29.8	13.6	0	50	0.32	1.85	42	28	37	24	70	0	5.6	2.6	25	0	0.64	0.37	11	11	36	17	25/11/2010	2	240	15.9	23.5	10.5	15.4	78.6	0.36	7.64	98	89
24/03/2010	NA	NA	NA	NA	NA	NA	NA	NA	NA	NA	NA	NA	NA	NA	NA	NA	NA	NA	NA	NA	NA	NA	NA	NA	NA	NA	NA	NA	NA	NA	NA	NA	NA	NA	NA	NA	NA	24/12/2009	NA	NA	NA	NA	NA	NA	NA	NA	NA	NA	NA
21/05/2009	3	243	21.2	30.2	7.9	17.9	58.1	2.14	4.98	102	97	33	69	272	27.1	36.6	8.8	17.6	58.1	1.94	3.94	82	77	28	47	149	5.4	13.2	6.3	18.2	0	0.19	1.04	20	20	46	22	21/02/2009	3	211	19.2	24.2	10.4	30	56	1.87	2.04	112	106
24/10/2011	4	275	27.1	35.7	12.5	14.3	71.4	1.74	1.26	108	108	40	21	321	33.2	42.9	16.9	0	71.4	1.74	1.26	108	108	36	15	95	4.5	9	1.9	16.7	0	0	0	0	0	100	6	24/07/2011	3	304	23.6	34.2	12.7	0	45.5	3.22	3.01	143	143
27/04/2010	3	274	29.2	37.9	13.7	0	100	0	0	0	0	NA	4	306	38.1	45.6	13.2	0	100	0	0	0	0	NA	4	179	2.1	14.6	14.6	0	0	0	0	0	0	NA	0	27/01/2010	3	261	23.6	33	8.2	0	37.5	0	0	0	0
15/02/2011	3	189	13	21	10.2	9.5	80	2.36	4.84	158	158	39	43	229	18	27.6	13.8	0	80	1.48	4.27	128	128	33	29	109	4	9	5	16.7	0	0.89	0.57	30	30	59	14	15/11/2010	3	194	15.5	24.5	11.1	18.2	84.6	2.75	6.29	129	129
20/07/2011	3	248	22.7	28.4	6.1	11.1	84.6	1.07	3.32	59	57	35	33	277	26.2	32.3	7	11.1	84.6	1.07	2.95	47	47	33	23	122	8.6	12.3	3.1	11.1	0	0	0.37	12	10	67	10	20/04/2011	3	263	24.5	32.3	7.4	26.3	60	0	0.98	10	10
06/06/2011	3	114	8.5	14.5	7.3	6.3	100	0.52	3.25	46	46	44	21	124	10.2	17.8	9.7	10	100	0.52	1.95	30	30	44	16	92	5.1	7.7	3.3	0	0	0	1.3	17	17	44	5	03/06/2011	2	179	13.6	20.8	10.9	0	100	0.82	7.25	70	56
21/05/2010	3	148	14.1	20	6.6	30	100	2.03	1.7	41	41	40	23	171	17.6	24.5	8.2	33.3	100	2.03	1.7	41	41	39	21	41	0	2	2.1	0	0	0	0	0	0	67	2	21/02/2010	3	168	16.9	22.4	5.6	25	63.6	1.54	4.82	99	84
08/10/2009	3	207	10.9	18	9.5	20.6	61.1	2.3	5.18	154	128	39	61	267	14.9	23.8	13.7	21.7	61.1	2.3	3.89	138	113	32	52	106	4.3	8.6	4.2	18.2	0	0	1.3	17	15	64	9	05/10/2009	3	186	13.8	20.3	7.4	23.8	80	2.76	1.98	115	85
NA	NA	NA	NA	NA	NA	NA	NA	NA	NA	NA	NA	NA	NA	NA	NA	NA	NA	NA	NA	NA	NA	NA	NA	NA	NA	NA	NA	NA	NA	NA	NA	NA	NA	NA	NA	NA	NA	NA	NA	NA	NA	NA	NA	NA	NA	NA	NA	NA	NA
21/06/2010	2	175	8	15.8	6.9	29.2	87.5	2.44	2.24	116	79	37	53	167	8.1	15.4	7.6	14.3	87.5	1.77	1.74	99	65	36	38	199	7.9	16.7	5.5	50	0	0.67	0.5	17	13	43	15	21/03/2010	3	192	11.9	17.6	5.6	23.5	46.2	2.74	2.13	99	71
21/02/2011	4	136	10.8	14.5	6.7	10	78.3	2.38	6.37	219	176	32	127	164	13.7	18.3	9.4	10.1	78.3	2.21	6.37	210	171	29	106	49	2.5	3.5	0.7	9.7	0	0.18	0	10	5	67	21	21/11/2010	2	179	12.7	19.9	9.2	11.3	66.7	1.71	3.91	175	127
05/10/2011	3	376	18.7	27.7	11.1	20.7	69.2	0.55	3.52	66	59	21	45	421	23.4	32.7	13.2	16.7	69.2	0.28	3.29	62	55	21	27	219	6.1	13.9	6.4	23.5	0	0.28	0.23	4	4	17	18	02/10/2011	3	282	16.9	24.3	6.9	16.7	57.7	1.13	2.49	48	44
25/10/2010	2	287	5.4	14.4	9.6	25	84.8	0.16	0.59	20	12	23	69	307	6.7	15.6	11.3	0	84.8	0.16	0.59	20	12	20	44	155	0	9.5	4.3	25	0	0	0	0	0	43	25	25/07/2010	1	571	6.5	10.2	23.1	0	81.8	0	1.57	19	16
23/03/2012	2	165	11.3	19.9	10.5	13.3	90	0.53	2.01	29	25	28	148	238	21.2	34.6	20.8	17.4	90	0.42	1.38	23	19	18	87	86	1.7	5.5	3.2	10.8	0	0.11	0.63	6	6	44	61	23/12/2011	2	184	7.5	18.1	10.4	17.4	71.4	0.61	2.72	42	39
25/10/2010	3	184	9.3	18.4	7	14.9	84.6	0.55	5.16	40	38	43	128	190	11	19.9	7.8	12.5	84.6	0.33	4.13	31	29	42	91	133	2.7	12.2	3.6	18.5	0	0.22	1.03	9	9	43	37	25/07/2010	3	170	13	22.7	12.6	0	100	0	1.41	31	31
13/11/2011	3	128	8.3	15.8	8.1	13.6	75	3.57	6.46	115	115	36	25	141	9.8	19.1	9.6	27.3	75	2.23	5.92	97	97	31	15	80	4.4	7.4	4.9	0	0	1.34	0.54	18	18	50	10	13/08/2011	3	165	10.3	18	7.3	6.7	16.7	0.48	2.28	43	43
02/07/2011	4	420	30.8	39.4	11.4	28.6	84.2	1.43	5.7	78	78	31	38	464	38.8	47.1	13.1	20	84.2	0.71	5.7	67	67	26	26	269	6.3	15.8	8.5	33.3	0	0.71	0	11	11	50	12	11/07/2010	2	482	36.5	44.8	12.2	28.6	50	1.5	4.92	46	46
07/10/2011	3	214	20.6	29.4	10.2	6.7	40	0.51	0.99	31	31	27	24	245	24.5	33.9	12	9.1	40	0.51	0.49	21	21	26	21	70	6.2	12.3	5.6	0	0	0	0.49	10	10	33	3	04/10/2011	3	334	21.2	30.3	11.3	27.3	88.9	0	6.33	61	61
28/08/2009	3	300	9.5	16.6	10.7	13.8	88.2	0.68	1.86	65	62	40	79	360	11.5	19.6	14.1	16.7	88.2	0.68	1.69	62	58	36	70	65	1.9	5	2.4	0	0	0	0.17	4	4	58	9	28/05/2009	4	241	6.6	12.5	7.5	15.4	92.2	1.14	2.36	50	44
20/11/2009	3	120	1.1	2.9	3.2	0	0	0.85	0.71	13	13	0	15	128	1.3	3.8	14.3	0	0	0.85	0.71	13	13	0	6	118	1	2.1	1.3	0	0	0	0	0	0	0	9	20/08/2009	0	0	0	0	0	0	0	0	0.88	7	7
27/02/2011	3	239	18.8	25.7	9.1	16.7	78.6	0.43	2.15	61	53	35	25	277	20.8	29.2	11.1	16.7	78.6	0.43	1.88	59	51	36	25	121	13.5	16.5	5	0	0	0	0.27	2	2	33	0	27/11/2010	3	233	17.3	27.1	12.7	9.5	66.7	1.75	2.16	60	52
19/07/2009	3	346	17.2	27	10.6	21.9	71.4	0.67	1.48	20	20	21	183	376	18.8	28.3	11.1	15.6	71.4	0.47	1.32	17	17	20	125	244	12.3	22.9	9.3	30	0	0.2	0.16	3	3	21	58	19/04/2009	3	418	16.6	25.5	8.1	26.4	76.2	0.46	2.55	26	26
23/02/2011	3	159	10.9	16.1	7	14.7	52.6	3.26	6.43	156	154	43	66	185	13.9	19.5	8.4	15	52.6	2.11	5.84	139	137	45	48	60	0.8	4.8	3.4	14.3	0	1.15	0.58	17	17	36	18	23/11/2010	3	147	11.4	19.3	7.1	8.9	66.7	2.59	1.37	50	50
11/09/2011	3	213	12.2	20.4	4.9	34.6	80	0	2.52	14	14	63	41	187	16.7	23.7	6.7	45.5	80	0	2.52	14	14	59	25	238	1.5	12.3	1.9	26.7	0	0	0	0	0	80	16	08/09/2011	2	160	8.3	22.3	13.8	100	0	0	0	0	0
19/10/2011	2	241	21.1	29.6	8.9	8.1	55.6	1.32	2.37	60	48	29	103	291	30.9	38.9	9.4	5.6	55.6	0.99	2.37	52	42	25	57	135	3.2	12.6	8.4	10.5	0	0.33	0	8	6	57	46	19/07/2011	3	252	18.6	27.3	11	0	60	2.7	1.8	53	49
27/09/2011	3	242	19.7	31.2	10.4	11.1	50	0.69	2.17	33	21	0	45	244	19	31.8	11.2	14.3	50	0.69	2.17	33	21	0	28	233	22.2	29.2	8	0	0	0	0	0	0	NA	17	27/06/2011	3	278	17	25.5	9.2	12.5	100	0	0	0	0
10/07/2011	3	218	8.2	19	9.2	25.9	61.5	0	1.08	10	10	58	41	248	11	24	11.6	26.3	61.5	0	1.08	10	10	50	35	166	3.7	11.2	6	25	0	0	0	0	0	100	6	07/07/2011	3	141	11.7	16.5	4.5	22.7	87.5	0.79	0.62	14	14
08/11/2011	2	274	23.2	29	12.4	16.7	83.3	1.12	6.14	86	86	4	19	289	27.2	31.2	11.5	0	83.3	1.12	5.11	79	79	2	18	184	2.9	17.6	16	100	0	0	1.02	6	6	25	1	05/11/2011	1	366	25.7	36.7	16.4	0	50	0.8	1.92	22	22
18/02/2011	3	263	19.4	30.6	13	12	70	2.41	2.64	76	67	41	39	298	23.1	35.7	15.4	7.1	70	1.87	2.31	70	61	39	31	120	7.1	13.1	6.3	18.2	0	0.54	0.33	7	7	63	8	18/11/2010	3	257	28.1	36.9	10.8	23.8	68.4	2.46	3.19	93	76
02/09/2011	3	206	18	23.5	7.9	5.1	88.2	0.98	2.58	52	48	39	60	265	25.1	30.7	9.8	6.7	88.2	0.59	1.8	40	36	31	38	123	7.8	12.9	5.8	4.2	0	0.39	0.77	12	12	62	22	11/09/2010	3	287	20.3	29.5	10.2	19.2	50	1.03	3.17	94	72
22/06/2011	3	155	8.5	13.6	5	11.3	81.2	1.44	2.08	45	45	43	257	185	10.3	16.6	6.4	11.1	81.2	1.1	1.64	37	37	40	223	75	4.4	6.8	2.3	12.1	0	0.34	0.44	8	8	57	34	22/03/2011	3	155	9.1	15.2	5.2	12.5	76.7	1.01	1.27	22	22
19/06/2011	3	123	7.9	14.2	7.6	12.5	62.5	1.42	1.59	28	28	59	25	117	5.6	11.5	7.1	6.7	62.5	1.42	0.96	23	23	60	22	143	15.4	23.1	9.3	100	0	0	0.64	5	5	58	3	19/03/2011	3	129	4.8	9.5	5.6	15.2	75	1.59	2.8	41	41
24/05/2011	3	186	19.5	27.2	8.2	16.7	81.8	0.3	1.56	24	24	33	38	211	23.6	31.7	10.8	17.6	81.8	0.3	1.56	24	24	33	23	69	2	8.2	2.2	15.4	0	0	0	0	0	NA	15	24/02/2011	3	222	20.5	26.8	10.4	0	60	0	2.69	24	24
14/03/2011	3	208	8	19.7	9.1	22.6	83.3	2.44	4.56	117	91	51	41	226	10.2	23.1	11.2	25	83.3	1.39	3.91	94	72	48	26	139	0	7.7	2.2	20	0	1.04	0.65	23	19	71	15	14/12/2010	3	215	12.8	21.4	8.4	42.9	66.7	5.59	3.71	138	105
02/09/2011	3	410	30.7	47.5	22.5	33.3	75	0.66	5.99	103	76	24	17	434	34.4	51.2	23.2	25	75	0.66	2.24	76	49	26	13	356	22.2	38.9	21.2	50	0	0	3.74	27	27	20	4	11/09/2010	3	333	22.3	33.2	13.9	0	66.7	4.39	5.58	131	95
03/02/2011	2	312	10.3	23	11.1	64.3	100	2.25	6.42	167	134	40	26	339	11.8	24.3	13.2	50	100	1.8	6.42	144	124	34	16	201	5.8	19.2	5.1	75	0	0.45	0	23	10	70	10	12/02/2010	4	163	6.7	14.8	8	8.8	60	1.3	1.85	72	50
11/05/2010	3	107	5.7	8.5	4	10.4	75	1.23	5.72	103	103	49	67	135	7.8	11.1	5.2	7.1	75	0.82	4.58	85	85	46	43	59	2.3	4.2	2.1	15	0	0.41	1.14	18	18	63	24	08/05/2010	3	120	6.2	9.3	3.5	3.8	80	0.8	3.08	53	53
02/10/2011	4	373	19.7	30	10.9	33.3	64.3	4.51	2.87	100	100	29	22	442	24.9	35.7	12.3	0	64.3	2.82	1.91	83	83	23	11	215	8.5	17.8	8.6	36.4	0	1.69	0.96	17	17	45	11	11/10/2010	2	417	26	40.5	18.3	18.2	71.4	1.52	4.55	147	147
24/03/2011	3	251	10.7	19.2	8.5	4.2	50	1.05	3.84	54	54	40	48	275	12.3	21.3	8.4	5.6	50	1.05	2.36	34	34	40	43	176	6.8	13.7	8.8	0	0	0	1.48	20	20	48	5	24/12/2010	3	174	9.3	17.4	7.5	21.1	75	0.73	4.69	69	69
29/11/2011	4	225	17.6	26.2	11	18.8	50	1.91	0	72	72	50	16	248	22.4	30.9	12.4	20	50	0.96	0	67	67	52	4	126	1.5	10.4	7.4	18.2	0	0.96	0	5	5	43	12	29/08/2011	2	273	20.3	26.8	10.3	0	0	3.74	5.18	115	115
27/01/2011	3	166	8.5	15.4	6	19	68.8	1.55	2.78	57	57	30	70	200	10.6	20.1	8.1	21.9	68.8	1.24	1.67	36	36	25	49	100	5.3	7.9	3.2	15.4	0	0.31	1.11	22	22	39	21	27/10/2010	3	156	11.9	17.9	6.2	14.9	73.3	2.59	2.01	70	70
23/08/2011	3	678	40.3	56.6	31.3	15.4	41.7	2.08	8.63	237	237	13	29	807	48.4	64.8	40.8	33.3	41.7	2.08	6.81	191	191	11	18	303	19.8	35.6	20	10	0	0	1.82	46	46	27	11	23/05/2011	2	456	41	51.2	22.9	0	100	0.79	2.34	45	45
22/08/2012	3	95	6.7	9.6	2.3	16.7	50	2.92	0	29	29	44	24	99	7.3	10.5	2.5	22.2	50	0.58	0	10	10	42	15	49	0	0	0	0	0	2.33	0	20	20	56	9	22/05/2012	3	149	9.4	12.8	5.1	9.5	100	1.85	5.62	113	113
02/03/2012	3	370	17.8	31.8	13	47.4	71.4	1.16	1.8	64	64	38	41	418	21.4	38.1	18	66.7	71.4	0.87	1.44	55	55	38	28	234	7	13	1.4	30	0	0.29	0.36	8	8	20	13	11/03/2011	3	335	21.6	32.4	13.4	6.3	64	3.18	0	38	38
03/03/2011	3	215	12.9	20.3	7.8	26.3	93.8	0.67	1.6	20	20	44	39	202	15.6	22.5	8.1	18.2	93.8	0.67	0.96	15	15	45	30	259	3.9	12.6	6.7	37.5	0	0	0.64	5	5	42	9	12/03/2010	3	186	15	21.1	7.2	5.3	84.6	0.85	2.06	44	44
27/12/2013	3	353	20.7	36.7	17	38.5	64.5	1.62	1.85	111	36	18	57	377	24.6	42	20.7	28.6	64.5	1.62	1.85	111	36	16	50	186	5.4	16.3	6.7	50	0	0	0	0	0	33	7	27/09/2013	3	248	19.4	27.6	7.7	28.6	85.7	0.28	0	4	4
03/01/2011	3	157	10.6	14.9	3.6	12.2	80	1.42	2	79	71	43	62	182	13.5	18.3	4.5	14.3	80	1.21	2	74	66	43	39	53	0	2.4	1.2	9.5	0	0.2	0	5	5	40	23	12/01/2010	3	152	10.8	17.4	7	19	64.3	1.4	3.28	95	83
14/02/2011	3	270	19.9	30.6	11.8	33.9	66.7	2.46	2.39	98	75	31	111	295	23.6	33.9	13.3	20.7	66.7	1.6	2.22	78	57	25	74	190	10	21.7	8.5	48.1	0	0.86	0.17	20	18	50	37	14/11/2010	2	212	15.5	22.1	8.9	7.7	81	1.77	1.66	88	67
05/08/2012	2	201	12.8	18.7	8.4	7.7	83.3	1.35	6.2	125	121	27	40	226	15.4	21.5	9.5	0	83.3	0.81	5.32	112	108	29	31	102	4.9	9.9	5.7	12.5	0	0.54	0.89	13	13	13	9	02/08/2012	3	187	17.2	22.9	8	10	75	2.74	3.37	125	117
27/01/2011	3	271	18.6	28.2	14.3	7.7	90.9	1.52	3.6	116	89	32	50	341	26.7	37.2	18.4	0	90.9	0.76	2.8	92	65	24	21	128	2.9	10.9	9.2	9.5	0	0.76	0.8	24	24	62	29	27/10/2010	3	226	25.7	29.5	8	0	83.3	3.65	4.23	196	142
03/07/2011	3	245	18.8	25.4	7.4	23.2	81	1.54	3.18	81	74	23	137	256	22	28.1	7.6	19.2	81	1.15	2.32	61	56	23	113	215	11.5	19	7.1	26.7	0	0.38	0.87	19	19	27	24	12/07/2010	3	317	26.7	36.3	14.4	11.6	80.4	1.17	4.3	89	81
30/05/2011	3	167	13.1	20.4	7.8	12.5	62.5	0.83	2.57	37	37	48	12	179	14.4	23	9.3	12.5	62.5	0.83	2.57	37	37	45	11	123	9.3	12.4	3.8	0	0	0	0	0	0	57	1	28/02/2011	3	168	17.2	23	6.8	12.5	81.8	0	2.54	33	30
02/04/2011	3	178	15.6	22.6	9.6	27.3	64.3	3.23	7.16	209	179	28	29	199	21.3	28.2	10	25	64.3	2.3	6.06	159	146	30	20	132	4	11.1	9	28.6	0	0.92	1.1	50	33	26	9	11/04/2010	3	291	21.8	32.1	21	0	50	3.13	3.49	150	137
09/12/2011	4	248	7.7	16.1	5.5	0	72.2	0	0.87	12	10	12	46	285	9.5	19.4	6.5	0	72.2	0	0.87	12	10	9	31	74	0	1.6	2.8	0	0	0	0	0	0	33	15	06/12/2011	4	167	5.9	9.2	2.5	27.3	85	0.33	1.01	28	24
02/04/2011	3	155	6.9	11.1	6.9	25.6	70	3.78	3.77	118	118	27	66	192	9.5	14	8.8	25	70	2.67	2.83	88	88	24	49	83	0.9	4.5	4.5	25.9	0	1.1	0.94	30	30	39	17	11/04/2010	3	173	11.7	15.7	7	0	79.5	2.82	2.46	70	70
18/02/2011	3	166	16.6	22.5	7.4	7.7	91.7	1.98	1.56	51	45	33	31	175	18.5	24.9	8.4	16.7	91.7	1.59	1.25	43	41	29	27	117	6.2	9.9	3.3	0	0	0.4	0.31	9	4	64	4	18/11/2010	3	255	18.5	27.1	12.5	4.8	84.6	0.98	2.06	50	50
04/01/2011	2	238	19.4	27.9	15.6	18.8	87.5	1.52	4.81	129	102	24	38	246	21.6	30.2	17.1	14.3	87.5	0.91	4.81	117	91	24	27	67	0	7.7	0	22.2	0	0.61	0	12	12	40	11	01/01/2011	2	277	13.7	26.2	18.4	14.3	87.5	2.21	4.53	101	87
20/03/2012	3	249	17.4	25.7	12.1	23.8	88.9	1.19	4.74	80	80	34	37	298	20.7	30.2	15.3	27.3	88.9	0.89	3.95	70	70	29	32	117	7.7	12.9	5.6	20	0	0.3	0.79	10	10	52	5	20/12/2011	3	192	14	20.2	7.7	7.7	47.8	1.11	2.95	55	53
27/04/2011	2	92	3.9	11	11.6	0	100	0.5	0.97	22	22	27	26	92	4.4	11.4	11.9	0	100	0.5	0.97	22	22	29	20	77	0	7.7	0	0	0	0	0	0	0	0	6	27/01/2011	2	105	2.2	8	10	0	0	2.58	3.75	72	67
02/07/2011	3	241	7.9	16.8	9.3	19.2	82.4	0.58	2.24	23	23	44	47	259	10	19	9.6	16.7	82.4	0.19	1.12	10	10	38	30	189	3.6	12.4	8.6	21.4	0	0.38	1.12	13	13	60	17	11/07/2010	3	241	13	23.1	9.4	14.6	82.4	0.52	2.79	39	30
14/02/2011	3	266	21.7	32.3	11	33.3	80	0.63	6.83	116	106	35	14	292	26.3	36.8	13.5	50	80	0	6.83	111	101	29	11	184	10.8	21.5	6.8	20	0	0.63	0	5	5	80	3	14/11/2010	3	304	31	39.1	14.7	0	100	2.99	1.43	75	70
04/05/2013	3	257	10	20.4	8.5	36.7	33.3	0	0	0	0	NA	25	313	13.9	24.4	9.1	31.3	33.3	0	0	0	0	NA	13	154	3.4	13.8	7.5	42.9	0	0	0	0	0	NA	12	01/05/2013	3	192	6.8	14.8	7	15	63.6	0	0	0	0
12/07/2011	0	NA	NA	NA	NA	NA	NA	0.14	5.28	64	60	0	51	NA	NA	NA	NA	NA	NA	0.14	3.52	47	43	0	51	NA	NA	NA	NA	NA	NA	0	1.76	17	17	0	0	09/07/2011	0	NA	NA	NA	NA	NA	NA	0.28	2.56	22	20
23/02/2011	4	241	8.6	22.3	14.2	23.1	75	0.82	4.62	64	51	43	41	246	9.4	22.3	14	12.5	75	0.82	4.24	61	48	38	35	225	6.8	22.3	14.9	71.4	0	0	0.39	3	3	71	6	23/11/2010	3	165	7.1	13.9	7.9	16	87.5	1.34	2.53	55	45
22/07/2011	4	217	11.9	19.8	8.7	16.7	75	0.84	2.15	25	25	36	82	262	15.4	23.8	10.6	10	75	0.84	2	22	22	33	58	131	5.3	12.1	6	27.8	0	0	0.15	2	2	55	24	22/04/2011	3	214	7.7	16.1	3.7	14.9	73.5	0.8	1.27	21	21
25/11/2012	3	97	4.1	9.9	6.4	13.4	89.7	1.14	2.51	75	67	48	96	92	5.4	13.2	9.1	15.4	89.7	0.8	2.01	57	50	47	66	104	1.7	3.9	2	10.7	0	0.34	0.5	18	17	53	30	25/08/2012	3	74	5.5	9.8	5	16.7	100	1.8	2.54	54	54
22/02/2011	3	107	8	13.8	8.6	11.5	100	2.56	2.67	111	106	42	36	123	10.3	17.5	10.1	9.1	100	1.92	2.22	100	95	39	32	44	0	1.2	4.3	25	0	0.64	0.44	11	11	57	4	22/11/2010	4	125	10.9	14	4.4	2.9	70.6	3.04	3.87	110	88
12/12/2012	3	510	22.6	32.8	11.8	20.5	72.7	0.71	6.42	71	62	24	77	646	29.5	41.3	16.9	22.2	72.7	0.57	5.44	65	55	24	53	168	7.7	14.6	5.1	19	0	0.14	0.99	7	7	20	24	09/12/2012	3	429	23.1	33.2	15.6	6.7	75	0	3.63	69	69
03/05/2012	3	201	9.9	17.2	6.8	22.9	71.4	0.78	1.89	35	33	36	111	200	13.2	19.6	7.3	2.6	71.4	0.11	1.22	21	20	36	74	207	2.7	12.1	5.7	46.9	0	0.67	0.68	14	13	38	37	12/05/2011	3	174	10.4	14.3	3.9	7.7	75	0.38	1.23	23	20
28/05/2013	0	NA	NA	NA	NA	NA	NA	0.75	2.41	34	28	22	55	NA	NA	NA	NA	NA	NA	0.56	2.41	32	25	20	52	NA	NA	NA	NA	NA	NA	0.19	0	2	2	40	3	28/02/2013	2	314	21.7	38.4	17.8	55.6	63.6	0	0.95	11	11
13/12/2011	3	313	21	32.8	15.5	24.4	62.5	1.7	5.12	155	155	32	66	357	24.6	37	18.4	5.3	62.5	1.53	4.77	149	149	30	43	214	13.4	24	10.7	40.9	0	0.17	0.35	7	7	43	23	13/09/2011	3	320	14.9	28.5	13.7	45.9	50	1.28	5.81	120	120
29/02/2012	3	203	19.8	25.9	6.4	20.8	75	0.79	2.03	51	51	24	46	254	27.4	35.4	8.4	27.8	75	0.79	2.03	45	45	16	35	81	4.8	7.2	3.6	0	0	0	0	6	6	67	11	29/11/2011	3	229	18.9	27.6	8.5	22.6	72.7	1.66	4.96	65	65
28/06/2011	3	187	14.1	21.3	9.9	0	80	0.41	3.59	51	49	31	32	215	16.8	24.4	11.5	0	80	0.41	3.19	49	46	27	28	100	6.1	12.1	6.3	0	0	0	0.4	3	3	60	4	28/03/2011	3	179	9.1	17.3	9.7	9.5	88.9	0.35	1.16	36	31
08/03/2011	3	172	10	21.1	10.2	16.7	60	0	0	0	0	NA	29	174	10.7	23.5	12.3	16.7	60	0	0	0	0	NA	27	153	7	11.3	1.9	0	0	0	0	0	0	NA	2	05/03/2011	3	119	10.2	18.1	6.6	27.3	87.5	0	0	0	0
23/11/2011	3	177	7.9	17.1	9.3	15.4	80	0.88	3.95	62	62	45	70	191	8.6	19.2	11.1	20	80	0.44	3.12	49	49	41	36	149	7	14.3	7.1	12.5	0	0.44	0.83	14	14	58	34	23/08/2011	3	224	7.6	18.1	9.2	23	68.8	2.24	3.96	95	95
19/08/2011	0	NA	NA	NA	NA	NA	NA	0	0	0	0	NA	0	NA	NA	NA	NA	NA	NA	0	0	0	0	NA	0	NA	NA	NA	NA	NA	NA	0	0	0	0	NA	0	19/05/2011	0	NA	NA	NA	NA	NA	NA	0	0	0	0
02/04/2011	3	194	14.8	24.4	11.2	19.2	77.8	1.71	1.96	31	31	47	44	215	18.4	27.5	12.3	11.1	77.8	0.28	1.96	21	21	40	24	142	6.9	17.7	9.4	23.5	0	1.42	0	10	10	76	20	11/04/2010	3	269	15.7	27.5	11.6	23.1	72.4	3.17	4.47	60	58
04/12/2011	4	466	24.1	34	13.2	0	82.4	0.75	7.19	155	122	44	10	495	24.8	35	14.5	0	82.4	0.75	5.99	140	112	38	10	334	21.3	29.5	8.1	0	0	0	1.2	14	9	100	0	01/12/2011	3	207	16.6	28.9	14.4	11.1	83.3	0	2.59	18	18
03/08/2013	3	333	19.2	27.8	12.1	40	80	3.67	3.51	144	144	31	53	382	24.2	33.9	16.5	36.4	80	2.2	3.07	111	111	29	29	163	3.3	8.7	1.5	42.9	0	1.47	0.44	33	33	46	24	12/08/2012	3	247	18.7	26.6	9.1	0	40	1.75	3.26	69	69
28/02/2011	3	147	10.4	13.7	2.9	10.3	95	0.84	2.35	26	26	52	74	163	12.6	17.5	4.6	12.5	95	0.68	2.09	23	23	42	47	117	6.8	7.7	0.5	8.7	0	0.17	0.26	4	4	76	27	28/11/2010	4	230	13.2	23.5	9.5	18.8	81	1.35	0.54	29	29
02/11/2011	3	252	15.2	23.5	6.6	35	73.1	0.42	2.52	37	26	30	81	274	16.6	24.2	7.3	18.8	73.1	0.14	2.52	29	21	31	56	200	12.2	21.8	5	45.8	0	0.28	0	8	5	29	25	11/11/2010	3	260	20.8	33.8	14.8	19.5	75	0.41	1.17	17	15
03/03/2011	3	94	6.1	11.7	5.2	12	87.5	0.64	1.64	27	27	47	38	92	7.4	13.1	5.8	6.3	87.5	0.64	0.41	15	15	48	29	97	3.1	8.2	3.7	22.2	0	0	1.23	12	12	43	9	12/03/2010	3	90	7	11.5	3.8	0	62.5	0.82	0.43	20	20
07/03/2011	4	288	19.8	29.9	11.1	27.3	33.3	1.43	1.34	59	27	19	19	311	24.1	35.3	14.9	50	33.3	0.72	1.34	54	23	22	9	245	8.7	16.3	4.9	22.2	0	0.72	0	5	5	0	10	04/03/2011	3	298	31.2	34.4	8.6	60	100	3.07	4.01	127	114
24/07/2011	0	NA	NA	NA	NA	NA	NA	2.35	1.94	49	45	33	22	NA	NA	NA	NA	NA	NA	2.35	1.38	45	40	27	21	NA	NA	NA	NA	NA	NA	0	0.55	4	4	48	1	24/04/2011	2	88	7.8	11.4	4.2	25	100	1.38	2.38	60	50
23/07/2012	3	490	20.9	30.3	11.8	14.3	33.3	2.38	2.15	48	40	48	21	616	25.8	36.4	14	20	33.3	2.38	2.15	48	40	42	20	102	5.7	11.4	7.1	0	0	0	0	0	0	100	1	23/04/2012	3	333	19.9	27.5	6.3	27.8	75	2.39	0.47	37	33
27/01/2012	3	430	25.4	34	11.3	50	100	0	0	0	0	75	9	427	26.5	34.8	11.4	100	100	0	0	0	0	75	8	471	15.4	26.9	10.5	0	0	0	0	0	0	NA	1	27/10/2011	3	250	16.4	28	7.9	27.3	37.5	0.42	0	9	9
25/03/2011	3	129	13.5	17.1	4.8	10.5	70	1.07	1.74	36	36	46	18	140	15.3	19.4	5.8	28.6	70	1.07	1.74	36	36	39	16	80	6.4	8.2	2	0	0	0	0	0	0	83	2	25/12/2010	3	134	12	18.4	7.6	6.7	66.7	4.26	1.33	76	76
06/02/2011	4	312	20	26.2	5.4	21.2	76.9	0.69	1.53	20	20	52	54	337	25.2	31.8	7	33.3	76.9	0.23	1.15	11	11	55	23	258	9	14.5	2.6	20	0	0.46	0.38	9	9	50	31	03/02/2011	3	306	23.9	30.2	6.6	11.8	75	0.47	0.84	12	12
21/02/2011	3	114	7.2	13.5	5.2	5.4	88.9	0.31	1.81	27	27	44	69	137	10	18.9	7.1	8.6	88.9	0.31	1.61	25	25	46	41	54	1.8	3.1	1.3	0	0	0	0.2	1	1	40	28	21/11/2010	3	98	5.4	11.9	5.9	4	100	1.01	1.66	35	35
23/04/2011	3	432	17.1	31.8	20.6	21.4	75	0.78	4.14	107	83	41	11	483	18	34.2	22.3	27.3	75	0.78	3.45	97	73	44	9	261	14.3	25	16.2	0	0	0	0.69	10	10	20	2	23/01/2011	3	287	16.6	22.9	7.7	7.7	83.3	1.61	3.14	77	67
26/07/2011	2	240	16.3	25.4	13.2	16.7	50	1.39	2.16	50	50	12	7	284	21.6	31.4	16.4	16.7	50	1.39	1.62	45	45	11	6	91	1.1	8	7.3	0	0	0	0.54	5	5	20	1	26/04/2011	3	165	8.9	16.3	8.5	5.9	100	0	4.93	50	50
03/10/2011	3	79	2.5	6	3.7	9.8	100	0.65	1.64	44	40	59	62	91	3.5	7.2	4.5	6.9	100	0.65	1.28	41	37	55	37	47	0.4	3.4	1.9	16.7	0	0	0.36	3	3	86	25	12/10/2010	3	67	2.7	5.4	4	5.4	75	1.13	2.44	50	46
09/07/2011	2	418	25.5	32.2	8.3	10.5	72.7	2.43	3.22	73	52	17	22	478	31.3	38.4	9.4	8.3	72.7	2.03	2.82	63	46	12	19	151	6.5	12.1	5.6	14.3	0	0.41	0.4	11	6	47	3	06/07/2011	3	289	19.9	28.3	8.1	23.3	66.7	0	1.53	49	34
19/04/2011	3	85	6.1	9.7	3.5	7.1	78.3	0.17	2.01	24	24	52	74	80	8.3	11.9	3.3	5.1	77.3	0.17	1.08	15	15	41	66	97	2.2	5.6	3.8	25	0	0	0.93	9	9	67	8	19/01/2011	3	107	8.2	13.4	5.5	14.3	71.4	1.15	3.2	80	63
21/04/2011	3	197	17.8	22.4	8.1	14.3	81	1.6	3.75	155	129	30	31	228	22.4	26.6	9.5	0	81	1.6	2.63	144	118	29	21	114	6.2	11.8	5.8	18.2	0	0	1.13	11	11	38	10	21/01/2011	3	254	14	23	11.2	13.3	64.3	3.04	2.73	82	69
04/04/2011	3	359	28.7	38.4	12.8	40	53.3	1.53	1.6	43	43	28	43	454	39.7	51.4	20.6	38.5	53.3	1.53	1.6	40	40	24	39	133	4.7	10	4.5	50	0	0	0	3	3	50	4	01/04/2011	3	271	22.3	29.4	9.2	8.8	80	1.33	1.29	32	32
27/10/2011	3	199	13.1	17.8	5	14.3	85.7	0.49	2.88	47	31	50	18	223	15.6	20.7	6.5	0	85.7	0	1.92	37	22	53	11	87	3.1	6.3	0	28.6	0	0.49	0.96	9	9	42	7	27/07/2011	3	213	12.7	18.2	4.9	18.2	87.5	0.36	2.14	58	52
08/04/2011	3	258	19.7	25.9	7.8	50	0	0	1.3	17	17	30	2	324	26.7	34.4	11.3	0	0	0	1.01	15	15	25	0	95	6	9.2	2.9	50	0	0	0.29	3	3	63	2	05/04/2011	3	157	9	17.4	4.9	6.3	77.1	1.58	2.12	43	43
25/07/2011	3	312	22.1	34.8	17.9	0	0	0	2.26	30	30	36	1	352	25.6	39.5	21.4	0	0	0	2.15	28	28	31	1	171	12.5	22	10.8	0	0	0	0.11	2	2	57	0	25/04/2011	3	196	12.5	20.6	7.3	24.6	73.6	0.26	0.86	12	12
14/03/2011	4	373	21.1	25.6	3.5	10.5	50	1.24	4.24	47	47	5	30	407	24.4	28.8	3.8	7.7	50	1.24	3.63	43	43	5	25	195	6.9	12.1	2.6	16.7	0	0	0.61	4	4	0	5	14/12/2010	3	296	18.6	27.3	9	5.3	80	0	2.48	25	25
04/02/2011	1	304	20.8	39.6	28.8	33.3	75	0.29	2.35	34	25	0	52	333	24.1	41.8	29.3	33.3	75	0.29	2.35	31	23	0	37	173	9.1	31.8	27.8	0	0	0	0	3	3	0	15	01/02/2011	2	397	16	35.4	20.5	50	50	0	0	0	0
23/03/2011	3	140	7.2	12.5	4.7	25	88.2	3.79	2.74	70	70	50	34	164	9.7	16.4	6.7	25	88.2	3.79	2.23	64	64	47	34	76	1.3	3.1	1	0	0	0	0.51	6	6	77	0	23/12/2010	2	140	8.9	18.5	10	5.4	90.5	1.21	2.24	37	37
05/06/2011	3	260	19.3	26.6	7.4	17.8	77.8	1.26	1.89	45	45	33	117	310	25.9	34.2	9.8	12.1	77.8	0.63	1.79	36	36	31	74	153	6.2	11.7	4.1	22.5	0	0.63	0.11	8	8	44	43	02/06/2011	3	257	15.7	23	8.4	19.5	67.5	2.13	2.01	64	64
25/07/2011	3	195	22.3	30.9	8.4	15.4	71.4	0.26	0.23	3	3	27	49	214	26.7	35.4	8	12.5	71.4	0.26	0.23	3	3	27	44	91	1.9	10.4	9.7	20	0	0	0	0	0	NA	5	25/04/2011	3	224	24.1	34	12.2	11.5	95.7	0.23	1.09	10	10
15/03/2012	3	102	8.7	12.8	3.2	28.6	100	0	0	0	0	NA	15	107	10.9	14.7	4.2	0	100	0	0	0	0	NA	10	70	0	5.1	0	50	0	0	0	0	0	NA	5	15/12/2011	3	149	8.1	13.4	5.7	7.7	87.5	0	0	0	0
28/02/2012	3	170	8.4	15	6.1	16.7	40	0.75	2.23	43	43	47	33	186	11	16.3	6.6	6.7	40	0.75	2.23	43	43	47	22	124	1.3	11.5	4.8	33.3	0	0	0	0	0	50	11	28/11/2011	3	222	8	14.2	9.6	0	80	0.75	3.92	59	59
04/10/2012	3	254	18.5	26.8	10.7	16.7	66.7	0.96	1.55	31	31	47	62	263	23	32	12.3	11.8	66.7	0.58	1.55	22	22	46	46	219	4.1	10.3	6.7	21.1	0	0.39	0	9	9	57	16	01/10/2012	3	224	16.9	25.5	10.9	7.1	85.2	1.05	1.33	29	29
15/06/2011	3	368	24.4	34.7	15.6	15.2	62.5	2.58	2.25	82	82	25	59	460	32	42.5	18.5	17.6	62.5	2.23	2.09	69	69	22	48	198	9.5	19.7	12.1	12.5	0	0.34	0.16	13	13	37	11	15/03/2011	3	329	22.5	32.5	12.7	22.2	84.4	1.58	3.65	74	74
12/01/2011	3	320	18.7	24.9	7	22.2	76.2	0.24	0.29	11	11	32	42	356	22.5	29	8.8	15.4	76.2	0.24	0.29	11	11	27	40	165	6.4	11.8	2.4	40	0	0	0	0	0	100	2	09/01/2011	3	477	24.9	39.9	20.2	29.7	61.5	0.71	1.24	30	30
23/08/2011	3	300	31.7	43.2	19.5	50	55	2.59	3.67	80	80	9	25	323	32.8	46.8	24.6	40	55	2.16	2.62	65	65	4	23	234	28.6	33.8	5	66.7	0	0.43	1.05	15	15	29	2	23/05/2011	3	299	23.7	41.5	28.6	40	88.9	1.35	2.38	47	47
20/05/2011	3	332	25.8	34.1	12.8	16.7	0	6	2.91	100	100	26	7	355	27.8	36.7	13.7	0	0	0	2.91	75	75	25	1	178	16.2	22.1	8.9	20	0	6	0	25	25	31	6	20/02/2011	3	243	15.6	25.4	5.8	41.7	54.5	3.78	5.92	127	127
27/06/2011	3	229	19.2	28.2	10.2	14.7	70.3	1.29	2.77	38	38	41	85	253	22.4	32.1	11.2	17.4	70.3	1.14	2.55	34	34	40	74	114	7.1	13.6	7.3	9.1	0	0.14	0.21	4	4	47	11	27/03/2011	3	227	25.8	36.2	14.7	18.2	77.8	1.41	1.39	38	38
04/05/2011	4	206	20.6	24	9.2	20	90	2.26	5.64	119	119	31	18	246	25.2	29.2	12.3	33.3	90	2.26	5.64	119	119	28	13	47	1.2	2.4	1.2	0	0	0	0	0	0	100	5	01/05/2011	2	244	22.5	26.3	10.3	11.1	71.4	3.64	7.72	145	145
30/11/2011	3	237	14.5	24.5	11.6	8	70	0	1.45	16	16	38	35	251	15.8	26.6	12.7	10	70	0	1.45	16	16	33	30	114	3.8	7.7	4.4	0	0	0	0	0	0	60	5	30/08/2011	3	223	12.7	20.2	8.4	5.3	88.9	0	2.62	26	26
10/01/2011	2	389	29.4	43.5	17.6	16.7	80	0	0.63	29	29	27	47	432	35.2	49.7	21.3	16.7	80	0	0.63	26	26	23	29	121	3.1	15.6	7.4	16.7	0	0	0	3	3	60	18	07/01/2011	2	420	31	42	17.1	0	100	0	2.06	26	26
25/06/2012	3	167	12.3	19.7	9.6	11.8	83.3	1.29	2.4	44	44	56	22	169	15	22.5	10.7	0	83.3	0.64	2.4	40	40	50	11	160	8	15	8.1	20	0	0.64	0	4	4	75	11	25/03/2012	3	104	6.8	11.8	6.1	0	66.7	0	0.83	18	18
25/01/2012	3	172	10.8	19.3	7.2	16	64.3	0.75	2.8	58	56	37	59	209	13.7	24.5	9.6	30	64.3	0.75	2.29	54	52	34	40	73	4.2	7.8	2.8	6.7	0	0	0.51	4	4	58	19	25/10/2011	3	188	14.9	24.4	9	20.7	68	0.58	3.45	63	61
14/04/2011	3	225	17.5	25.4	9.2	0	66.7	0	1.51	12	12	50	15	279	26.2	35.5	11.4	0	66.7	0	1.51	12	12	50	11	130	4.3	10	6.6	0	0	0	0	0	0	NA	4	14/01/2011	3	183	15.1	22	7	8.3	75	0.72	0.76	17	17
06/02/2011	3	256	21.5	29.1	10.7	4.3	72.7	0.3	3.22	103	103	35	45	298	25.8	34.1	12.9	6.7	72.7	0.3	2.53	92	92	28	38	100	6.9	11.5	5.3	0	0	0	0.69	11	11	72	7	03/02/2011	3	159	15.3	22.8	9.2	7.1	64.7	1.44	3.07	100	100
17/04/2012	3	975	74.8	80.5	26.3	100	50	0	0	0	0	NA	6	987	74	79.9	26.3	100	50	0	0	0	0	NA	6	454	100	100	0	0	0	0	0	0	0	NA	0	17/01/2012	3	612	45.1	67.7	44.1	0	56.5	0	0	0	0
10/08/2012	3	221	11.7	19.7	7.5	15.2	33.3	1.04	2.81	84	84	28	37	256	15.5	24	8.3	21.1	33.3	1.04	2.81	84	84	25	23	108	2.2	8.7	6	7.1	0	0	0	0	0	100	14	07/08/2012	3	175	10.9	14.7	5.1	10	92.3	0	1.91	37	37
25/03/2012	2	275	18.3	30.4	13.5	20	25	0	0.77	5	5	0	14	298	22.1	34.7	16.1	0	25	0	0.77	5	5	0	9	124	0	10	5.6	20	0	0	0	0	0	NA	5	25/12/2011	4	299	23.8	29.9	6.3	25	57.1	0	0	0	0
10/04/2011	3	238	12.4	21.5	9.3	22.6	42.9	2.01	3.39	75	75	43	54	227	16.5	26.5	10	27.8	42.9	0.75	2.54	47	47	47	32	265	5.3	12.8	8.3	15.4	0	1.25	0.85	28	28	42	22	07/04/2011	3	269	13.6	20.9	8.9	28.6	63.6	6.6	3.81	74	74
04/12/2012	3	137	9.9	13.6	7.4	0	0	0	3.87	94	84	40	0	147	11.6	15.2	8.3	0	0	0	3.63	86	77	38	0	114	6.3	10.1	5.8	0	0	0	0.24	7	7	56	0	01/12/2012	3	203	7.8	14.7	7.1	17	64.3	0.37	5.84	69	67
28/09/2011	3	289	23	31.4	8.3	20.8	58.3	0.83	3.58	46	46	12	52	313	25.3	34	8.6	21.7	58.3	0.83	3.58	44	44	10	48	99	8.5	15.3	7.4	0	0	0	0	2	2	17	4	28/06/2011	3	181	16.6	27.2	7.4	7.1	45.5	2.17	0.86	62	48
09/01/2012	3	278	15.1	27.8	16.7	0	72.2	3.44	2.62	56	56	24	25	330	18.3	33.3	21.8	0	72.2	3.44	1.97	52	52	27	24	143	6.1	12.1	5.6	0	0	0	0.66	4	4	0	1	06/01/2012	2	286	13.9	30	21.2	18.2	60	0	0	0	0
10/09/2011	3	298	25.3	34.1	11.5	20	83.3	0	0	0	0	NA	24	382	34.4	44.4	15.4	16.7	83.3	0	0	0	0	NA	18	138	8.5	15.2	7.1	25	0	0	0	0	0	NA	6	07/09/2011	2	344	23.5	32.4	11	9.1	75	0	0	0	0
09/09/2011	3	252	25.6	35.1	12.8	20	70	0.71	2.07	17	17	55	19	284	31	40.8	14.5	20	70	0.71	2.07	17	17	50	19	63	0	7.5	8	0	0	0	0	0	0	75	0	06/09/2011	3	249	21.4	30	9.8	37.5	85.7	0	0	3	3
01/03/2012	3	209	26.2	31.9	12.2	17.8	73.1	1.1	3.77	88	88	24	107	260	33.7	40	17.2	28	72.5	0.99	3.64	84	84	20	84	95	6.6	10.8	4.2	4.8	0	0.11	0.13	3	3	54	23	10/03/2011	4	253	29.9	34	11.4	5.8	83.3	0.7	3.03	70	70
17/09/2011	3	197	15.6	24.2	8.3	15.8	86	0	0	0	0	NA	103	226	18.8	28.6	10.4	6.3	86	0	0	0	0	NA	78	140	9.7	15.5	4.8	22.7	0	0	0	0	0	NA	25	17/06/2011	3	218	22.3	32	9.8	16.8	67.6	0	0	0	0
21/09/2011	3	392	24.8	40.3	16.4	14.3	66.7	4.03	4.3	77	77	36	8	485	33.3	52.1	21.2	0	66.7	2.68	4.3	70	70	33	4	57	0	6.1	3.2	20	0	1.34	0	7	7	50	4	21/06/2011	3	160	25.2	31.1	4.8	20	60	1.1	1.03	36	36
11/10/2011	3	288	35.2	40.3	7	11.1	91.7	0	2.17	26	26	26	22	356	44.7	50.3	7.7	20	91.7	0	2.17	26	26	26	18	119	14.7	18.7	6.1	0	0	0	0	0	0	NA	4	08/10/2011	4	303	30.2	42.6	21.1	14.3	66.7	1.6	2.5	44	44
13/10/2011	3	185	18.4	23.4	5.8	20	64.3	2.45	1.32	82	51	24	21	209	22.1	26.7	4.6	20	64.3	2.45	0.88	75	44	17	21	74	1.7	8.6	9.6	0	0	0	0.44	7	7	67	0	13/07/2011	3	169	16.2	22.9	6.7	18.8	80	2.27	3.05	82	59
10/12/2011	3	227	25.7	36.1	15.9	0	80	1.54	0	11	11	45	6	236	30.2	39.6	15.3	0	80	1.54	0	11	11	44	6	188	9.5	23.8	17.1	0	0	0	0	0	0	50	0	07/12/2011	3	391	23.4	34	14	25	60	3.72	1.57	79	79
14/05/2010	3	317	25.6	36.3	14.9	31.6	72.7	0	5.78	51	51	30	44	334	31.9	43.2	20.6	50	72.7	0	4.73	45	45	28	23	279	13.9	23.5	7.8	26.7	0	0	1.05	6	6	50	21	14/02/2010	3	399	22.9	34.2	13.7	14.3	70.6	1.33	1.15	29	29
28/10/2011	3	250	13	19.6	7.5	12.1	52.4	1.96	3.96	131	96	5	112	304	17	24.2	10.1	10.3	52.4	1.96	3.96	123	93	3	72	84	1.9	6.8	2.7	14.8	0	0	0	8	3	40	40	28/07/2011	3	204	15.4	19.4	6.9	0	25	4.66	3.97	212	120
26/12/2011	3	333	20.5	30.2	13.8	16.7	78.9	1.14	4.98	107	79	25	57	381	26.9	35.8	15	13.3	78.9	0.91	3.98	91	70	19	37	201	6.6	17.8	11.9	20	0	0.23	1	17	8	50	20	26/09/2011	3	285	19.8	27.6	10	30	42.9	1.22	2.7	57	49
10/11/2011	3	458	20.3	27.9	13.1	35	64.3	1.68	5.22	106	78	24	52	521	22.2	30.7	16.8	38.5	64.3	1.2	4.57	97	69	22	44	185	13	16.7	4.4	28.6	0	0.48	0.65	9	9	33	8	07/11/2011	2	484	22	32.7	20.2	31.3	75	0.77	2.82	52	52
07/02/2011	3	344	20.1	29.7	15.4	14.3	88.9	0	0	0	0	NA	24	370	23.2	32.4	16.3	0	88.9	0	0	0	0	NA	23	255	11.1	22.2	13.6	50	0	0	0	0	0	NA	1	04/02/2011	3	318	17.4	27	14.4	0	90.9	0	0	0	0
10/06/2011	3	263	20.8	29	9.4	16.3	78.9	1.64	2.36	66	62	41	58	290	24.8	33.5	11.1	10.7	78.9	1.28	2.36	64	59	32	43	148	8.7	15.7	5.4	26.7	0	0.37	0	3	3	86	15	07/06/2011	3	244	22	32	10.6	26.3	87.5	1.25	2.17	45	38
10/06/2011	3	148	10.3	17.4	7.5	0	66.7	2.08	4.06	119	86	35	27	175	12.4	21.5	10.1	0	66.7	1.25	4.06	100	78	32	18	60	4.2	5.6	1.6	0	0	0.83	0	19	7	63	9	07/06/2011	3	140	12.9	17.6	3.2	12	75	2.68	1.33	89	70
16/09/2011	3	163	12.7	20.4	6.1	30.4	100	2.18	3.98	103	80	33	31	172	14.8	23.9	8.9	25	100	2.18	3.18	89	65	30	21	139	8.2	12.7	1.1	36.4	0	0	0.8	15	15	44	10	16/06/2011	3	191	11.5	21.2	10.5	9.1	81.3	2.17	3.47	91	69
09/10/2012	2	289	15.4	30.4	15.4	31.6	42.9	1.66	1.25	35	35	34	83	335	17.7	34.5	17.2	31.6	42.9	1.48	1.25	32	32	29	73	139	9.2	19.2	11	0	0	0.18	0	3	3	64	10	06/10/2012	2	241	12.1	22.2	12.3	30	46.2	2.58	1.87	39	39
10/06/2011	2	232	17.3	23.9	6.4	6.7	75	0.96	1.26	48	42	28	33	259	20.6	28.6	7.5	7.1	75	0.96	1.26	45	39	29	30	53	2.3	2.3	2.7	0	0	0	0	3	3	22	3	07/06/2011	3	259	22.2	30.7	10.7	7.7	60	0.52	1.66	40	40
18/03/2012	3	178	13.9	18.4	5.8	0	75	0.79	2.68	67	64	32	21	199	15.2	20.2	6.7	0	75	0.79	2.32	64	60	30	20	102	10.1	12.8	3.3	0	0	0	0.36	3	3	43	1	18/12/2011	3	147	8.7	15.1	8	31.6	89.7	1.34	5.05	110	97
16/02/2012	3	189	15.4	24.6	12.8	0	0	3	1.61	53	53	52	11	183	18.1	29.8	18	0	0	3	1.61	53	53	53	10	213	8.3	11.1	3	0	0	0	0	0	0	50	1	16/11/2011	3	170	13.8	19	5.4	28.6	66.7	0	2.68	56	56
19/03/2012	2	105	8.2	13.2	5.1	15.4	85.7	1.79	2.66	92	54	49	26	113	9.9	16	6	12.5	85.7	1.07	2.21	57	41	48	21	77	3.5	5.3	2.4	20	0	0.72	0.44	35	13	50	5	19/12/2011	3	168	10.4	17.6	8.4	20	100	1.6	2.79	84	67
02/05/2010	3	186	22.2	27.9	9.3	0	81	3.01	8.98	161	161	20	34	195	27.6	33.9	10.8	0	81	3.01	6.84	138	138	18	31	163	3.9	7.9	6.3	0	0	0	2.14	23	23	42	3	11/05/2009	3	166	25.9	34.1	12.6	5.9	91.7	1.92	0.91	51	51
03/02/2012	3	231	14.1	22	9.6	22.5	88.9	2.34	4.31	53	53	51	49	274	17.6	25.8	11.3	18.8	88.9	1.49	3	35	35	45	30	95	4.3	11.4	5.8	25	0	0.85	1.31	18	18	63	19	12/02/2011	3	207	13.2	21.9	8.9	27.5	84.4	1	3.18	32	32
14/04/2011	3	260	8.2	15.3	7.6	20.4	54.5	2.04	4.17	136	80	27	73	316	10.5	19.9	9.6	18.2	54.5	1.02	3.34	92	54	23	49	135	3.7	6.4	4.4	23.8	0	1.02	0.83	44	27	40	24	14/01/2011	2	198	11.2	18.1	6.2	19.4	75	0.87	1.98	57	39
05/01/2012	3	175	19.9	26	4.9	12.5	75	1.66	2.9	75	61	29	52	189	29.5	35.9	7.1	14.3	75	1.19	1.66	41	32	29	32	153	5.6	11.1	2.7	11.1	0	0.47	1.24	35	29	27	20	02/01/2012	3	238	28.6	35.5	9.8	10.5	85.7	0.81	3.98	47	47
14/11/2012	3	191	12.2	21	4.7	12.5	75	1.04	4.1	53	53	31	105	227	15.6	26.6	6	9.1	75	0.81	3.51	43	43	26	69	102	5.4	10	2.9	15.4	0	0.23	0.59	10	10	53	36	14/08/2012	3	161	13	19.3	11.3	13.5	83.3	0.84	4.61	59	59
12/05/2013	3	223	13.2	24.2	12	13.7	85.1	0.1	1.87	23	20	32	103	248	14.8	25.9	13.3	6.5	85.1	0.1	1.87	20	17	31	61	159	9.6	20.3	9.6	19	0	0	0	3	3	67	42	09/05/2013	3	305	21.5	33.6	14.9	8.3	50	0.78	0.85	28	24
08/01/2011	3	300	13.2	22.2	11.2	20.8	73.9	0	0.26	4	4	36	94	364	17.6	26.9	13.4	19	73.9	0	0.26	4	4	36	55	114	1.1	9.2	6.6	22.2	0	0	0	0	0	NA	39	05/01/2011	3	218	12.8	18.6	8.8	0	84	0	0.49	11	11
07/09/2009	3	175	10.9	17.9	8	7.4	75.8	0.53	2.54	38	36	32	131	220	15.7	23.9	10	8.9	75.8	0.27	1.85	31	29	28	77	101	4	9.2	5.6	6	0	0.27	0.68	7	7	50	54	04/09/2009	3	151	10.3	16.1	6.9	9.8	86.5	0.55	2.62	30	30
30/11/2010	4	283	18	28.2	12.1	29	56.8	1.14	2.69	30	30	47	66	285	19.2	29.9	12.9	30.8	56.8	1.14	2.51	28	28	46	63	249	9.5	15.9	6.7	20	0	0	0.18	3	3	52	3	30/08/2010	3	287	15	26.1	11.3	10.6	69.2	1.43	3.39	57	50
22/10/2012	3	0	4.9	19.5	23.9	100	62.5	0	0	0	0	NA	16	0	6.3	22.5	25.2	100	62.5	0	0	0	0	NA	12	0	2	13.2	20.9	100	0	0	0	0	0	NA	4	22/07/2012	0	0	0	0	0	0	0	0	0	0	0
10/10/2011	2	116	5.1	17.8	23.3	20	100	0	0	0	0	NA	58	111	4.2	21	32.8	28.6	100	0	0	0	0	NA	33	119	5.4	16.8	20.9	14.3	0	0	0	0	0	NA	25	07/10/2011	0	NA	NA	NA	NA	NA	NA	0	0	0	0
28/06/2010	2	216	13.4	26	10.9	35.8	73.3	2.11	3.57	80	80	23	191	236	17.8	30.4	12.6	34.4	73.3	1.55	3.02	66	66	20	122	153	2.6	15.4	7.2	36.7	0	0.56	0.55	14	14	38	69	28/03/2010	2	223	21.3	32.6	13.3	23.3	74.5	2.29	2.31	64	64
19/02/2013	3	174	6.8	12.5	5.6	12.5	75.8	0.37	0.86	26	15	40	278	272	13.3	20.9	9	18.9	75.8	0.22	0.55	20	11	35	124	105	2.2	6.6	3.7	11	0	0.15	0.31	5	4	59	154	19/11/2012	3	177	8.6	15	6.6	8.6	72.6	0.35	2.85	72	58
11/04/2010	3	177	8.3	16.8	9.7	16.4	73.3	2.64	2.41	92	92	29	113	179	8.7	17.2	10	15.6	71.4	2.45	2.11	76	76	28	85	173	6.8	15.3	8.8	17.6	0	0.19	0.3	16	16	36	28	08/04/2010	4	148	3.6	11.9	10.9	25	75	2.87	4.86	85	85
20/08/2012	4	180	14.1	17.6	7.2	5	75	5.56	3.73	118	118	40	28	247	22.3	26.6	10.1	25	75	3.71	2.19	66	66	30	11	117	7.1	10	5.2	0	0	1.85	1.54	52	52	58	17	20/05/2012	2	170	14.1	18.5	7.5	9.1	75	3.42	4.91	138	138
01/10/2011	4	153	7.8	16.7	8.9	21.3	73.9	0.43	1.18	12	12	48	53	168	10.1	20	10.3	28.6	73.9	0.43	1.18	12	12	48	42	121	3.5	10.5	6.6	10.5	0	0	0	0	0	50	11	10/10/2010	3	205	10.1	19.3	9.2	14.5	79.2	0.11	0.69	7	7
01/05/2012	4	478	17.1	23.7	23	12.5	50	0	0	0	0	NA	11	523	17.6	24.2	22.4	16.7	50	0	0	0	0	NA	3	194	14.5	21.1	25	0	0	0	0	0	0	NA	8	10/05/2011	3	574	19.4	29.6	28.1	40	66.7	0	0	0	0
31/10/2011	3	388	9.9	27.1	16.3	31.7	0	0.37	1.71	16	16	0	69	409	11.8	28.6	17.8	26.2	0	0.37	1.71	16	16	0	44	218	3.5	22.1	11.6	44.4	0	0	0	0	0	NA	25	31/07/2011	0	0	0	0	0	0	0	0	0	0	0
17/11/2009	4	252	18.2	25.9	9.9	22.6	54.5	3.79	4.76	186	103	19	85	294	23.7	32	12.6	28.6	54.5	3.06	4.25	163	92	13	59	128	4.1	10.5	5.4	18.8	0	0.73	0.51	23	11	50	26	17/08/2009	3	265	23.6	32.6	11.1	28.6	51.2	0.94	4.07	83	56
26/07/2009	3	316	21.6	33.6	15	28.6	43.8	1.27	4.97	125	99	31	49	341	24.1	37.3	17.9	30.8	43.8	1.27	4.97	123	97	29	44	185	10.1	16.5	7.5	0	0	0	0	2	2	67	5	26/04/2009	3	172	16.6	23.8	8.9	11.8	80	2.56	2.95	56	50
05/06/2009	4	287	21.1	30.6	11.3	7.1	72.5	1.02	3.07	58	44	25	106	299	21.3	30.9	11.1	5.1	72.5	1.02	3.07	55	41	24	84	156	19.8	28.1	12.9	33.3	0	0	0	3	3	38	22	02/06/2009	2	290	19.3	33.8	18.8	29.6	83.3	2.6	2.77	49	47
10/12/2011	4	307	29.2	40.2	13.2	23.8	60	0.41	1.75	17	17	0	46	343	35.8	47.3	15.8	14.3	60	0.41	1.5	13	13	0	35	183	8.7	18	7.4	28.6	0	0	0.25	4	4	0	11	07/12/2011	3	379	25	35.9	11.4	27.6	60	0	0	0	0
16/03/2011	3	133	9	15.6	7.3	50	75	2.32	4.42	94	83	48	24	146	11.4	19.3	9.4	45.5	75	1.93	3.9	79	71	42	23	90	1.7	4.1	1.8	100	0	0.39	0.52	15	13	80	1	16/12/2010	3	126	7.1	13.7	6.5	8.9	87.5	0.92	2.64	48	46
27/01/2011	3	193	16.6	22.5	7	14.3	80	0.49	3.07	47	47	31	27	232	21.3	26.6	6.9	0	80	0	2.56	38	38	28	14	131	9.2	16	7.1	25	0	0.49	0.51	9	9	50	13	27/10/2010	2	254	13.9	28.4	14	23.1	83.3	0.36	0.51	16	16
07/08/2010	3	161	11.4	18.1	8.1	11.1	67.9	1.74	3.34	74	67	50	50	176	12.9	20	9	6.7	67.9	1.74	3.34	69	62	49	47	75	4	7.9	4.4	33.3	0	0	0	5	5	57	3	04/08/2010	4	184	13.1	19.7	7.7	7	75.6	0.77	2.74	57	57
05/10/2012	3	289	19.8	30.5	10.4	28.6	57.1	0	3.72	51	36	15	17	300	23.2	33.8	12.3	0	57.1	0	1.49	31	15	7	12	242	10.9	21.8	5.9	40	0	0	2.23	20	20	33	5	02/10/2012	3	355	20.5	33.8	16.4	45.5	60	1.4	2.32	35	35
14/05/2009	2	0	15.3	21	7.1	0	80	0	0.52	33	28	57	6	0	17.3	23.3	7.9	0	80	0	0.52	33	28	51	5	0	3.8	7.7	4.3	0	0	0	0	0	0	88	1	14/02/2009	4	0	8.6	14.1	8.5	33.3	90	3.05	1.39	137	119
20/08/2009	3	229	10.7	23.4	15.7	11.1	100	0	0.49	7	7	50	17	247	11.3	25.4	17.6	20	100	0	0.49	7	7	45	12	119	7.1	11.9	5.9	0	0	0	0	0	0	100	5	20/05/2009	3	149	9.7	16	6.9	7.1	92.3	0	0	15	4
06/02/2009	4	185	9.5	15.6	4.8	44.4	100	0.67	1.71	16	16	65	18	205	10.2	16.7	4.7	53.8	100	0.67	1.28	13	13	67	13	123	7.8	12.9	5.2	20	0	0	0.43	3	3	50	5	03/02/2009	3	151	6.5	10.9	2.1	17.5	80	0.3	2.62	26	26
05/07/2009	3	319	36.6	49.2	17.5	27.3	63.9	0	0	0	0	NA	95	348	40.1	53.7	20.5	22.2	63.9	0	0	0	0	NA	81	185	22.5	31.3	9.3	30.8	0	0	0	0	0	NA	14	02/07/2009	3	345	32.2	44.6	20.2	15.4	100	0	0	0	0
24/08/2009	3	339	21.6	29.5	7.8	28.6	63.6	0.96	1.32	18	18	23	77	380	25	34.1	9.5	25	63.6	0.96	1.13	16	16	19	76	139	11.2	15.7	3.6	100	0	0	0.19	1	1	42	1	24/05/2009	3	351	25.7	33.9	10.8	16.7	71.4	0.54	2.25	30	25
05/12/2009	3	306	29	39.6	16.3	50	62.5	2.08	3.41	146	128	18	64	322	32.4	43.4	18.8	71.4	62.5	2.08	3.15	135	117	16	43	230	16.1	25.4	9.2	33.3	0	0	0.26	11	11	38	21	02/12/2009	3	318	31.9	43.4	17.8	33.3	40	2.18	5.71	139	125
04/12/2011	4	286	10.2	20.7	6.7	18.2	72.2	0.98	7.25	90	90	34	54	304	11.5	21.7	7.2	19	72.2	0.98	7.25	86	86	34	31	103	0	13.2	3.6	17.4	0	0	0	4	4	0	23	01/12/2011	3	280	12.2	21.4	9	46.2	100	0	0.98	41	41
02/08/2011	4	324	32.7	46.5	20.4	33.3	63.6	0	0	0	0	29	23	327	33.6	47.5	20.8	33.3	63.6	0	0	0	0	31	22	82	0	11.1	12.5	0	0	0	0	0	0	0	1	11/08/2010	3	326	39.4	51.8	20.3	20	91.7	0	0.58	7	7
22/04/2009	3	90	6.1	11.3	5.2	18.2	40	2.92	1.59	56	45	17	18	109	7.7	14.4	6.5	22.2	40	2.19	1.06	41	34	21	16	41	2.4	3.5	2.6	0	0	0.73	0.53	15	11	0	2	22/01/2009	4	150	7.4	14.6	7.4	22.2	87.5	1.18	1.66	82	52
08/09/2009	3	405	28.8	39.5	11.4	22.2	75	1.52	2.39	72	47	25	62	480	35.9	46.1	12	28.6	75	1.14	2.39	67	42	21	49	146	7.7	20	10.3	18.2	0	0.38	0	5	5	45	13	05/09/2009	3	401	35.4	46.2	15.6	14.3	36.4	1.92	1.98	84	56
14/10/2009	3	343	27.6	37.2	12.2	40	60	0	3.41	84	84	35	28	452	39.5	51.8	18.3	40	60	0	1.86	57	57	29	28	145	7.1	12.1	6	0	0	0	1.55	27	27	54	0	14/07/2009	2	252	20.8	28	10	40	25	0	4.07	101	101
02/09/2011	4	137	11.6	16	4.7	28.6	83.3	2.26	2.49	44	44	31	11	160	13.7	18.9	7.1	20	83.3	2.26	1.66	33	33	35	8	80	6.7	9.3	0	50	0	0	0.83	11	11	0	3	11/09/2010	3	208	13.8	20.2	6.7	9.1	60	1.33	3.1	49	43
09/03/2009	3	205	7.8	11.1	8.9	23.1	98.3	0.18	0.85	33	26	23	84	201	7.4	10	9.6	0	98.3	0.18	0.85	26	24	23	71	221	10.2	18.4	6.9	37.5	0	0	0	7	3	50	13	06/03/2009	4	303	8.3	12.4	11.5	15.4	91.4	0.19	1.26	36	29
24/12/2009	4	260	15.7	22.5	8.4	12.1	70.4	2.98	1.75	74	72	31	42	299	19.1	26.9	10	11.8	70.4	2.52	1.75	68	66	25	32	171	8	12.4	5.4	12.5	0	0.46	0	6	6	61	10	24/09/2009	2	286	20.7	29.7	11.3	40	50	3.02	4.71	142	104
01/07/2010	4	71	2.9	8.7	5.1	0	83.3	3.76	2.16	133	127	36	25	82	4.4	11.7	7.4	0	83.3	3.29	1.08	120	114	34	15	50	0	2.9	1.5	0	0	0.47	1.08	13	13	50	10	10/07/2009	2	152	17.2	19.4	4.5	0	100	2.86	5.33	174	109
23/02/2010	4	214	12.9	20.4	8.9	22	82.4	1.62	4.77	136	132	31	74	234	15.8	23.7	10	20	82.4	1.18	4.09	121	118	26	51	141	3.7	9.6	6.3	24	0	0.44	0.68	15	14	49	23	23/11/2009	3	198	16.5	25.2	14.4	11.1	66.7	0.93	11.76	147	121
30/12/2010	6	172	7.6	11.7	0.2	6.3	76.5	1.92	3.71	62	62	1	98	123	8.9	13.8	0.3	0	76.5	1.56	3.12	52	52	1	79	133	4	5.9	0	10	0	0.36	0.59	10	10	0	19	30/09/2010	6	151	8.1	13.8	0	11.8	85	1.14	2.93	64	58
27/09/2010	3	84	4.2	7.3	2.5	12.5	0	0	0	0	0	29	9	303	25	33.3	11.1	0	0	0	0	0	0	25	1	58	1.2	3.6	1.4	12.5	0	0	0	0	0	29	8	27/06/2010	3	117	6.2	7.2	2.6	11.1	0	0	3.43	39	39
30/12/2010	6	206	5.3	11.7	0.7	18.8	85.1	1.59	1.97	39	35	2	125	131	5.4	13.4	0.8	0	85.1	1.19	1.64	26	25	0	94	97	4.9	7.1	0.4	31	0	0.4	0.33	13	10	8	31	30/09/2010	5	226	6.7	10.2	1.8	22.2	100	0.49	2.61	30	29
19/08/2009	3	196	14.9	21.3	7.5	7.1	56.3	1.29	4.71	112	83	38	37	228	18.3	25.6	8.3	11.1	56.3	1.29	3.85	100	72	31	28	76	4.5	7.9	5.4	0	0	0	0.86	11	11	73	9	19/05/2009	4	227	16.9	24.7	9.6	15.8	57.1	0.49	2.06	70	59
18/03/2010	3	147	8.7	13.6	4.3	0	75	0	0	0	0	NA	38	161	11.8	16.9	4.1	0	75	0	0	0	0	NA	37	117	1.5	5.9	4.8	0	0	0	0	0	0	NA	1	18/12/2009	4	103	7.5	11.7	4	7.1	100	0	0	0	0
11/10/2009	3	145	12.5	17.3	4.1	8.3	77.8	0.95	1.29	22	22	38	20	150	12.9	18	3.9	10	77.8	0.95	1.29	22	22	39	18	115	10.5	14	4.9	0	0	0	0	0	0	0	2	08/10/2009	3	193	15.4	26.2	14.2	3.7	66.7	2.06	0.41	25	22
11/05/2009	3	336	32.2	41.3	14.3	26.7	85.7	1.07	4.08	61	53	29	35	378	37.5	46.3	15.2	20	85.7	0.72	3.5	49	43	24	23	169	16.3	26.4	12.2	30	0	0.36	0.58	12	10	64	12	08/05/2009	3	330	29.4	37.6	9.8	18.5	60.9	0.98	0.87	78	70
20/04/2009	4	293	19.9	27.9	9.4	12.5	38.5	1.38	3.98	108	96	30	36	375	24	34.1	12.8	7.1	38.5	1.38	3.32	98	86	22	27	144	13.4	18	4.9	20	0	0	0.66	10	10	55	9	20/01/2009	2	244	16.2	23.7	8.7	16.7	100	1.06	4.74	75	63
13/10/2010	4	210	11.8	22.3	15.3	27.3	63.6	0.5	3.94	73	60	32	22	224	14.7	24.5	14.3	50	63.6	0.5	3.51	66	53	31	18	158	2.9	15.2	18	0	0	0	0.44	7	7	60	4	13/07/2010	3	187	10.1	19	12.2	42.9	87.5	0	1.4	31	31
24/08/2010	4	201	9.4	14.5	7.1	5.7	91.7	0	0	0	0	59	48	204	10.6	16	7.5	0	91.7	0	0	0	0	56	28	169	0	3.1	0	10	0	0	0	0	0	100	20	24/05/2010	3	163	7.3	12.4	4.6	8.3	88	0	0	0	0
14/03/2011	3	190	5.6	12.1	7	14.2	83.3	0.88	5.8	82	82	46	142	214	6.2	11.6	7.9	6.3	83.3	0.35	3.57	51	51	47	47	162	4.8	12.9	5.9	17	0	0.53	2.23	31	31	43	95	14/12/2010	3	86	4.4	10.2	7.5	10	100	1.44	2.15	52	52
03/03/2010	3	264	21	30	8.3	16.7	75	0	0.57	8	8	38	19	298	24.2	34.8	10.6	100	75	0	0.57	8	8	41	12	91	6.7	8.9	2.6	0	0	0	0	0	0	0	7	12/03/2009	3	362	21.2	35.1	17.1	28.6	64.7	0	4.11	56	56
16/06/2009	4	191	16.6	26.9	14.2	0	100	2.64	2.45	86	76	43	7	200	18.1	28.7	15	0	100	2.64	1.9	81	71	41	7	116	7.9	16.9	10.1	0	0	0	0.54	5	5	60	0	16/03/2009	3	107	7.5	9.1	2.1	6.3	100	0.44	3.61	80	73
15/05/2009	3	244	24.2	31.5	10.5	20	72.7	1.27	3.54	88	75	43	18	261	27.7	34.5	9.3	0	72.7	1.27	2.95	84	71	33	13	194	15.5	23.9	13.3	33.3	0	0	0.59	4	4	75	5	15/02/2009	3	267	23.8	32.6	10.5	30	64.3	0.48	5.08	69	61
14/04/2010	2	208	14.6	22.7	8.5	0	62.5	1.03	1.55	76	76	26	31	227	17	25.5	8.8	0	62.5	1.03	1.55	76	76	22	20	108	3.1	9.4	7.7	0	0	0	0	0	0	100	11	14/01/2010	1	246	20.2	27	13.7	0	0	0	2.53	66	57
02/07/2013	3	135	9	13.7	4	18.7	84.2	0	0	0	0	NA	105	149	12.4	17.2	4.5	15.4	84.2	0	0	0	0	NA	65	98	1.9	6.5	3	22.2	0	0	0	0	0	NA	40	11/07/2012	3	138	9.4	16.1	5.3	11.4	78	0	0	0	0
17/12/2010	3	353	24.3	33.9	16.4	7.7	76.2	0.77	4.37	92	82	22	71	395	26.9	37.2	18.4	9.1	76.2	0.77	3.96	86	77	21	61	166	12.4	19	9.9	0	0	0	0.42	6	6	46	10	17/09/2010	4	295	18.8	28.1	14.1	23.9	77.1	1.31	3.99	75	66
17/09/2009	3	293	28.8	40.4	17.7	30	69.2	3.38	1.72	84	76	25	33	307	33.1	43.6	17.3	0	69.2	3.38	1.72	81	74	20	29	245	15.2	30.4	18.6	75	0	0	0	3	3	54	4	17/06/2009	4	320	24.9	32.3	11.5	33.3	47.6	2.43	3.95	113	106
23/09/2009	3	222	12.2	19.4	7.9	28.6	80	1.98	1.23	44	35	35	45	262	15.4	22.3	8	33.3	80	1.98	1.23	40	31	26	36	98	3.2	11.3	7.8	20	0	0	0	4	4	75	9	23/06/2009	3	191	12.6	17.4	4.7	25	71.4	3.34	1.84	84	76
22/04/2009	2	216	9.1	22.5	17.2	18.5	81	2.99	3.57	94	92	26	68	226	11.1	25.2	18.9	21.4	81	2.19	3.29	81	80	24	48	181	4.2	16.1	13.5	15.4	0	0.8	0.29	13	12	37	20	22/01/2009	2	227	10.5	19.7	9.4	23.8	56.5	2.77	3.04	90	82
21/04/2009	3	208	11.7	18.9	9.5	13.6	73.9	1.59	3.36	94	84	34	44	243	15.1	22.8	11.3	0	73.9	1.37	2.86	87	77	30	35	123	3.7	10	5.9	33.3	0	0.23	0.49	7	7	57	9	21/01/2009	2	280	20.1	25.8	6.5	12.5	74.1	1.94	2.5	61	45
16/07/2009	4	358	31.5	40.8	15.3	25	70.6	0	0	0	0	NA	46	472	41.8	52.7	23.1	28.6	70.6	0	0	0	0	NA	26	149	13.6	20	8.1	23.5	0	0	0	0	0	NA	20	16/04/2009	3	253	19.3	28	10.2	0	100	0	0	0	0
17/01/2011	3	472	42.5	53.3	20.8	41.2	77.8	1.95	2.49	69	49	26	30	521	49	60.3	26.4	28.6	77.8	1.3	2.24	64	44	25	20	320	24.2	33.8	9.9	50	0	0.65	0.25	5	5	33	10	17/10/2010	3	330	29.5	38.4	12.6	14.3	83.3	0	2.31	45	41
01/06/2011	2	205	11.3	24.3	14.9	16	73	1.95	2.69	59	58	25	132	223	13.3	27.5	16.8	17.4	73	1.95	2.56	58	57	24	116	117	3	11.1	8.5	0	0	0	0.13	1	1	40	16	10/06/2010	0	NA	NA	NA	NA	NA	NA	1.62	2.65	64	63
15/02/2010	4	204	18.6	27.9	9.4	21.9	70.8	1.72	4.85	140	138	39	47	220	20.4	30.1	10.3	21.4	70.8	1.23	4.58	132	132	38	30	107	5.9	12.9	4.6	22.2	0	0.49	0.27	8	6	50	17	15/11/2009	3	243	20.2	31.2	13.4	12.5	85.7	2.04	3.41	67	67
07/05/2011	3	322	37.1	52.1	17.5	100	60	3.09	3.18	104	104	26	7	365	44.7	62.1	26.5	0	60	3.09	2.12	89	89	24	6	202	16.2	24.3	4.3	100	0	0	1.06	15	15	40	1	04/05/2011	3	304	31.2	42	24.3	25	100	1.42	4.47	109	109
28/02/2011	4	205	10.1	17.3	6.5	16.7	75	2.68	3.34	114	101	31	15	218	10.7	17.6	5.8	20	75	2.68	2.23	101	88	30	14	125	6.7	15.6	10.3	0	0	0	1.11	13	13	50	1	28/11/2010	2	217	17.1	24.1	9.5	25	87.5	3.33	4.97	120	112
02/02/2011	2	418	30.8	49.5	28.2	31.3	57.9	0	0	0	0	NA	45	486	35.7	55.7	31.9	31.3	57.9	0	0	0	0	NA	45	148	10.5	23.7	17.6	0	0	0	0	0	0	NA	0	11/02/2010	2	227	14.3	31.1	18.7	22.2	50	0	0	0	0
03/09/2010	3	214	14.4	21.3	8.7	18.5	61.9	1.18	4.22	98	98	36	78	247	17.2	24.3	9.8	11.1	61.9	1.18	3.17	81	81	33	57	113	7.3	13.7	6.4	22.2	0	0	1.06	17	17	44	21	12/09/2009	3	225	12.5	19	9.7	14.3	76.1	1.22	4.79	83	79
20/09/2011	3	254	14.9	23.9	11.9	19.2	77.8	1.38	3.38	113	101	39	39	296	17.6	27.5	14.8	15.4	77.8	0.69	3.09	103	92	30	25	154	9.4	16.8	6.8	23.1	0	0.69	0.28	9	9	76	14	20/06/2011	3	175	8.5	17.5	8.5	22.2	61.5	2.44	3.41	75	68
07/07/2011	4	107	8.4	13.2	6.3	7.3	100	3.86	4.76	93	93	39	46	104	8.9	14.2	7.4	12.5	100	3.56	2.85	73	73	39	39	117	7.1	11.1	4.3	0	0	0.3	1.9	20	20	39	7	04/07/2011	3	137	7.9	14.2	7.2	9.1	36.4	0.71	3.11	38	38
05/03/2011	3	221	9.7	16.4	6.4	15.8	83.3	4.81	1.69	97	97	33	43	233	10.3	17.4	6.9	16.7	83.3	4.81	1.69	97	97	31	42	42	0	0	0	0	0	0	0	0	0	50	1	02/03/2011	3	287	10.7	17.5	5.8	40	50	4.44	4.6	87	87
10/06/2009	4	387	20.3	28.7	10.3	20.8	84.6	1.93	6.04	132	109	32	39	449	24.8	33.5	13.2	13.3	84.6	1.61	4.32	101	81	25	29	231	9.8	17.5	5.1	33.3	0	0.32	1.73	31	28	62	10	07/06/2009	3	385	18.3	30.3	14.6	29.4	70	0.8	5.59	95	95
08/11/2009	3	314	23.3	29.7	12.2	12.5	66.7	2.18	2.1	128	89	28	45	323	25.2	31.8	12.3	12.5	66.7	2.18	2.1	120	85	28	44	208	10.4	15.6	11.1	0	0	0	0	9	3	NA	1	05/11/2009	3	307	24.8	33.1	12.8	11.8	58.6	0.69	1.22	34	24
14/04/2009	4	346	24.9	33.8	19	0	76.2	2.17	7.6	112	112	29	23	349	25.5	34.4	18.9	0	76.2	2.17	7.6	112	112	30	22	146	0	10	25	0	0	0	0	0	0	100	1	14/01/2009	3	226	20.3	27.5	11.9	40	83.3	3.02	3.17	66	66
25/07/2011	3	179	8.2	13.7	5.3	13.8	64.3	2.19	1.63	54	54	50	50	210	11	17.6	6.6	27.3	64.3	1.95	1.36	45	45	44	28	79	0.8	3	2.5	5.6	0	0.24	0.27	9	9	76	22	25/04/2011	3	209	12.5	18	5.3	17.9	50	2.13	2.31	64	64
19/06/2009	3	190	14.8	24.4	11.9	26.2	62.1	3.24	2.56	146	146	30	79	205	17.6	27.8	14.6	16.7	62.1	2.43	2.56	132	132	30	40	125	3.7	11.1	3.8	27.8	0	0.81	0	13	13	41	39	19/03/2009	3	136	16.5	23.1	9.1	16.7	65.6	4.85	2.44	122	122
08/06/2009	4	263	15.8	23.7	9	18.5	66.7	2.09	1.38	44	44	52	40	302	18.3	27.2	10.4	25	66.7	1.39	1.04	31	31	52	28	107	5.7	9.5	4.5	9.1	0	0.7	0.35	13	13	50	12	05/06/2009	3	204	14.4	20.3	6.3	17.6	50	2.3	2.71	43	43
14/07/2011	3	293	18.6	28.8	10	55.6	60	1	2.68	38	38	47	34	347	23.3	35.4	12.5	62.5	60	1	2.68	38	38	42	32	86	4.6	9.3	5.3	0	0	0	0	0	0	73	2	14/04/2011	4	206	17.9	23.7	8.4	15.6	76.9	2.24	2.22	66	66
26/04/2010	3	296	16.2	26.6	11.1	37.5	58.3	3.2	4.51	151	151	30	23	330	18.4	30	13	50	58.3	2.74	4.51	147	147	29	20	81	2.8	5.6	2.9	0	0	0.46	0	4	4	33	3	26/01/2010	3	182	11.7	18.5	8.8	16.7	78.6	3.6	7.4	177	177
10/04/2011	4	186	11.5	16.3	5.1	15.4	80.8	2.09	2.07	51	48	25	65	214	14.7	19	5.3	11.9	80.8	1.9	2.07	48	45	27	55	66	1.5	7.8	4.7	21.7	0	0.19	0	3	3	0	10	07/04/2011	2	140	10	17.8	7.9	4.8	75	1.26	1.92	39	32
05/07/2011	3	181	13.4	20.5	8.3	0	90.9	0	1.42	15	15	68	31	187	13.2	20.6	8.7	0	90.9	0	1.42	15	15	66	31	114	14.9	19.1	5.1	0	0	0	0	0	0	80	0	02/07/2011	2	190	14.3	25.2	10.3	10	75	0.43	3.24	28	28
24/07/2009	3	211	14.9	22.9	10.9	10	87.5	1.66	1.51	51	40	27	23	239	19.2	27.8	13.1	14.3	87.5	1.1	1.51	44	37	25	14	125	3.9	10.4	6.2	0	0	0.55	0	7	4	100	9	24/04/2009	1	228	22.2	30.3	3.1	33.3	40	0	3.5	46	42
04/08/2009	4	248	17.8	25.2	9.7	18.4	71.4	1.45	4.95	80	80	35	64	275	21.5	29.4	11.8	11.5	70.6	0.91	4.81	75	75	32	46	157	6.5	12.4	4.6	25	0	0.54	0.14	5	5	63	18	01/08/2009	3	243	14.4	24.1	11.3	7.3	66	0.93	1.17	34	34
28/07/2009	3	159	10.5	17.9	7	30.8	69.2	2.54	2.2	57	50	6	50	176	13.4	21.7	8.4	21.4	69.2	1.27	1.65	38	36	0	32	94	2.3	6.9	3	41.7	0	1.27	0.55	19	15	17	18	28/04/2009	4	155	8.7	14.9	6.2	22.7	72.7	0	0	0	0
09/01/2010	4	140	12.6	15.7	4.9	11.8	86.4	1.06	4.69	100	93	43	39	156	15.3	18.7	5.6	11.8	86.4	0.8	4.1	88	83	37	25	92	5.8	7.9	3.5	11.8	0	0.27	0.59	11	10	60	14	06/01/2010	2	142	10.3	19.2	9.3	15.4	92.3	1.62	3.64	101	96
30/04/2009	3	243	18.8	27.2	11.9	28.3	75.6	1.89	3.22	109	94	26	122	266	23	31	11.5	20.8	75.6	1.13	2.86	91	79	22	82	160	7.5	17.1	12.9	33.3	0	0.76	0.36	17	16	44	40	30/01/2009	3	218	17.1	23.7	9.1	22	76	2.43	3.24	104	91
20/04/2009	3	372	22.7	35.5	14.1	45.5	55.6	1.89	1.07	82	68	39	33	414	24.4	40.7	19	45.5	55.6	1.89	1.07	61	53	34	33	230	17.8	20.5	3.9	0	0	0	0	21	14	53	0	20/01/2009	2	304	17.4	29.3	17	0	71.4	2.88	4.35	114	91
26/03/2012	3	200	13.3	21.1	8	32.8	80.6	2.49	1.25	47	44	33	157	207	16.3	24.3	9.2	30	80.6	1.04	1.16	28	28	27	110	167	3.4	10.4	4.6	35.1	0	1.44	0.08	18	16	52	47	26/12/2011	3	200	19.5	25.2	6.4	12.5	80.8	1.28	2.54	55	47
09/08/2010	3	283	20.6	29.9	10.7	25.5	89.5	0.33	4.1	56	53	35	76	331	25.8	34.9	12.9	16.7	89.5	0.33	3.71	51	49	33	49	165	9.1	18.5	6.6	34.8	0	0	0.39	4	4	50	27	06/08/2010	3	263	16.7	26.7	12	5.3	73.9	0.99	3.02	60	59
16/10/2009	3	171	12.7	21.2	6	15.1	77.1	2.56	1.49	110	104	25	108	180	14.5	22.3	5.2	13.8	77.1	2.04	1.49	96	91	24	74	139	8	18.2	7.8	16.7	0	0.51	0	13	13	44	34	16/07/2009	3	245	25.4	35.3	14.7	0	100	0	0.7	30	27
21/04/2009	3	483	31.1	47.6	23.8	47.6	57.8	0.5	2.68	26	26	41	148	545	36.2	52.7	26	55.6	57.8	0.5	2.53	24	24	37	113	310	19.7	35.8	20.3	41.7	0	0	0.15	2	2	53	35	21/01/2009	4	443	28.9	41	19.1	35	74	0.37	3.74	36	36
04/12/2010	3	96	5.1	10.3	6.5	13.8	81.3	1.38	1.98	47	47	51	96	108	6.4	12.2	7.7	12.5	81.3	1.26	1.62	41	41	49	92	56	1.3	4.8	3.3	20	0	0.13	0.36	7	7	63	4	01/12/2010	3	137	12.3	17.5	7.2	9.1	87.2	0.9	2.31	47	47
28/02/2011	2	72	2.7	6.1	3.7	0	100	0	0	0	0	57	42	83	3.7	7.9	4.5	0	100	0	0	0	0	61	26	43	0	1.4	1.5	0	0	0	0	0	0	40	16	28/11/2010	3	96	6.8	11.3	4.4	9.7	88.9	0	3.17	31	31
05/12/2009	3	232	19.6	31.6	12.9	31.3	79.2	2.35	3.23	81	66	38	43	262	22.1	36.2	15.5	28.6	79.2	1.3	2.42	56	48	37	36	131	11.6	17.1	6.1	33.3	0	1.04	0.81	25	19	46	7	02/12/2009	3	227	17.1	24.6	11.1	21.1	53.8	1.15	3.46	70	60
22/09/2010	4	169	16.4	23.9	10.5	11.1	69.2	1.57	2.2	48	48	42	54	193	21.5	29.7	12.5	5.6	69.2	1.34	1.54	36	36	38	40	90	1.9	7.7	6.5	16.7	0	0.22	0.66	12	12	65	14	22/06/2010	3	151	15.4	23.6	9.3	30.4	88.9	2.99	1.75	58	58
16/08/2010	3	254	16.7	21.8	5.1	0	66.7	0	0	0	0	56	10	285	18.9	24.3	6	0	66.7	0	0	0	0	59	10	115	8.2	12.2	2.3	0	0	0	0	0	0	43	0	16/05/2010	3	149	12.1	17.4	4.9	33.3	100	1.43	2.13	37	37
11/07/2010	5	215	12.8	19.1	5	14.3	71.4	0.84	0	17	17	47	24	280	17.9	24.9	6.4	14.3	71.4	0.84	0	17	17	43	21	95	1.9	6.8	2.7	14.3	0	0	0	0	0	100	3	08/07/2010	2	300	18.3	23.2	5.2	0	0	1.06	2.1	38	38
29/09/2010	3	202	17.5	24.4	6.6	18.8	71.4	3.24	4.31	71	71	10	31	226	22	29.3	7.4	30	71.4	2.7	4.31	66	66	11	25	94	1.3	6.4	4.3	0	0	0.54	0	5	5	0	6	29/06/2010	3	204	18.3	22.2	4.1	0	50	0	0	0	0
01/11/2011	3	242	15.6	25	9.3	15.4	71.9	0.18	0.52	9	9	17	67	257	18.1	27.9	9.9	13.3	71.9	0	0.52	7	7	13	42	173	7.4	15.6	7.9	18.2	0	0.18	0	2	2	50	25	10/11/2010	3	196	20.6	28.7	9.3	16.7	72.2	0.28	2.39	28	28
13/04/2011	4	263	18.3	28.2	13.5	12.5	50	6.34	11.57	209	209	17	26	307	22.9	35.7	20.2	33.3	50	5.64	9.64	176	176	16	15	134	5.9	8.2	1.6	0	0	0.7	1.93	33	33	25	11	13/01/2011	3	182	18.4	23.7	4.5	0	66.7	0	0	0	0
22/11/2010	3	172	13.2	20.9	8.8	19.4	90	0.65	2.46	23	23	42	54	190	16.6	25.1	11.3	15.4	90	0.43	2.46	21	21	38	25	103	3.8	9.4	2.4	21.7	0	0.22	0	2	2	57	29	22/08/2010	4	163	13.1	19.6	6.3	12.1	91.7	0	0.67	7	7
19/05/2009	4	240	27.2	31.4	10.2	25	71.4	2.83	2.56	112	112	34	26	267	33.9	38.1	12.8	55.6	71.4	1.88	2.56	93	93	29	8	145	6.5	10.8	5.7	10.5	0	0.94	0	19	19	60	18	19/02/2009	3	288	27.5	36.4	14.4	16.7	66.7	1.9	5.8	122	122
12/02/2010	4	171	11	20.1	11.8	14	66.7	1.3	5.53	85	85	42	51	160	12.2	21.4	13	6.7	66.7	1.09	4.56	75	75	44	21	214	7.9	17.1	8.8	17.1	0	0.22	0.98	10	10	27	30	09/02/2010	3	141	9.8	17.3	6.5	17.6	66.7	1.2	3.59	53	53
30/08/2010	4	392	31.4	44.3	19.4	0	66.7	5.29	1.57	43	43	17	1	441	35.6	47.7	20	0	66.7	5.29	1.57	43	43	13	1	205	17.8	33.3	17.9	0	0	0	0	0	0	29	0	30/05/2010	3	186	16.7	24.4	8.2	50	100	0	3.78	42	42
11/01/2010	4	335	19	26.7	10	25	63.6	3.44	3.05	112	93	51	29	364	21.7	30.1	11.5	33.3	63.6	2.95	3.05	100	81	47	27	143	3.9	7.8	4.5	0	0	0.49	0	12	12	75	2	08/01/2010	3	277	25.8	33.3	11.4	14.3	86.7	3.11	1.83	73	66
13/12/2010	3	237	19.9	27.9	12.4	26.9	63.6	2.05	5.9	95	95	39	65	253	23.7	30.6	10.9	29.4	63.6	1.67	4.56	71	71	34	54	182	8.8	20.4	15.8	22.2	0	0.37	1.34	24	24	54	11	13/09/2010	4	217	22.6	31.5	11	23.5	50	0.73	2.88	49	49
06/12/2011	4	222	21.8	28.5	8.2	6.3	62.5	0.39	0.73	24	24	51	32	255	26.7	34.4	10.4	0	62.5	0	0.73	21	21	46	28	75	2.2	4.5	2.5	25	0	0.39	0	3	3	83	4	03/12/2011	2	249	24.9	32.2	8.8	0	80	1.54	3.87	46	46
04/06/2011	4	234	17.9	24.3	12.4	29.2	76.5	1.21	7.91	184	169	30	33	268	21	27.3	15.3	31.3	76.5	0.4	7.35	165	151	28	27	104	6.7	13.3	4.8	25	0	0.81	0.57	18	18	42	6	01/06/2011	3	235	14.9	23.7	10.3	40	50	2.43	10.34	234	187
24/04/2009	3	417	28.3	42.1	20.2	43.8	64.7	5.19	7.97	155	127	13	43	470	33.5	46.5	23.3	60	64.7	4.72	7.41	148	120	11	29	247	14.5	30.4	15.2	36.4	0	0.47	0.57	7	7	40	14	24/01/2009	3	281	29.3	39.7	12.2	60	60	1.89	0.97	52	39
06/04/2009	4	182	18	28	11.6	13.8	72.4	1.82	2.36	75	58	46	50	215	24.1	36.3	15	26.7	72.4	1.14	2.16	62	46	38	40	106	4.6	9.6	5.9	0	0	0.68	0.2	13	11	68	10	03/04/2009	3	194	16.3	23.2	7.7	30.8	84.2	2.37	2.23	81	68
18/11/2010	3	169	12.1	20.4	10.9	10	91.7	2.05	3.09	77	71	31	97	193	16	24.8	14.1	15.4	91.7	1.41	2.88	61	58	29	59	128	5.6	13	6.8	8.1	0	0.64	0.21	16	12	39	38	18/08/2010	4	251	16.7	25.9	12.9	22.4	87.5	1.73	4.37	67	58
24/03/2010	3	408	26	39.7	22.2	13	42.9	2.13	8.85	125	110	23	28	496	36.7	50.8	23.3	33.3	42.9	0.85	5.9	70	65	13	10	225	10.7	23.8	21.3	5.9	0	1.28	2.95	55	45	38	18	24/12/2009	4	327	29.3	37.8	11.4	42.9	62.5	0.96	3.25	46	36
15/08/2011	3	342	20	29.3	9.1	29.8	63.4	0.46	3.26	29	28	0	124	389	23.9	33.2	8.9	23.8	63.4	0.46	2.63	24	23	0	91	209	10.4	19.9	9.5	46.7	0	0	0.63	5	5	0	33	15/05/2011	3	356	19.1	30.8	9	24.7	54.3	0	0	0	0
08/11/2011	3	215	19	29.2	8.6	15.9	74.1	0.57	1.58	29	25	28	107	243	24.8	34.8	10.6	13.9	74.1	0.57	1.58	29	25	26	71	135	1.9	12.4	3.8	18.2	0	0	0	0	0	100	36	05/11/2011	3	263	28	37.2	12.4	0	100	0	0.8	13	11
23/04/2009	4	302	21.6	31	10.7	23.1	56.3	0	0	0	0	0	29	323	25.8	36.1	11.9	0	56.3	0	0	0	0	0	18	226	8.4	14.5	7.6	30	0	0	0	0	0	NA	11	23/01/2009	2	364	27.5	42	17.8	16.7	33.3	0.78	0	2	2
24/04/2010	3	0	17.9	25.2	13.6	5.6	79.2	0	0	0	0	NA	54	0	20.8	28.8	14.4	0	79.2	0	0	0	0	NA	26	0	15.3	22	12.6	8.3	0	0	0	0	0	NA	28	24/01/2010	3	0	18.6	26	16.2	5	85.7	0	0	0	0
08/11/2011	4	138	5.3	7.4	4.2	14.3	85.7	0.88	1.5	35	27	38	39	150	5.8	7.8	4.7	17.9	85.7	0.88	1.5	35	27	38	31	78	3.5	5.8	2.4	0	0	0	0	0	0	0	8	05/11/2011	3	133	5.7	8.3	6.8	24	50	1.7	2.07	69	46
23/08/2011	4	213	20.3	25.5	6.9	8.3	85.7	1.18	1.26	22	20	23	42	238	24.5	29.8	7.4	9.5	85.7	1.18	1.26	22	20	23	28	136	8.8	13.7	5.7	6.7	0	0	0	0	0	NA	14	23/05/2011	2	229	18.7	29	9.9	15.8	83.3	0.32	0	2	2
05/05/2009	3	268	17	25.6	8.4	25	64	1.74	2.68	48	48	34	95	292	19.4	29	9.7	25	64	1.47	1.96	40	40	34	83	173	7.7	12.6	4.6	25	0	0.27	0.71	8	8	33	12	02/05/2009	3	220	15.2	20.6	5.2	17.1	78.3	1.35	1.75	39	39
15/06/2009	4	320	23.9	33.9	13.2	5.2	59.2	0.47	3.27	47	41	26	149	325	24.7	34.6	12.8	5.1	59.2	0.47	3.27	47	41	23	124	239	15.7	27	17.1	5.3	0	0	0	0	0	50	25	15/03/2009	2	387	33.3	42.1	12.9	36.4	64.7	0.59	4.04	58	53
20/08/2011	3	265	15.4	27.4	14.1	24.4	55.8	1.72	3.42	71	66	33	170	302	18.8	32.2	16.2	26	55.8	1.12	2.95	59	56	29	112	164	7.7	16.6	10	21.9	0	0.6	0.47	13	10	49	58	20/05/2011	2	208	12.8	21.8	10.2	18.4	75	1.29	3.6	67	61
26/05/2010	3	152	13.6	20	7.1	19.4	90	0.94	1.4	35	35	44	55	174	17.4	24.9	9.4	27.3	90	0.71	1.4	33	33	40	39	60	0.8	3.2	0.9	7.1	0	0.24	0	2	2	67	16	26/02/2010	3	157	13.6	19	5.5	12.5	66.7	1.82	2.71	49	49
25/05/2010	3	123	8.8	13	4.3	4.3	70	0.92	1.76	49	49	44	68	143	11.2	16.4	5.5	6.7	70	0.92	1.76	49	49	39	46	53	1.2	2.5	1.3	0	0	0	0	0	0	89	22	25/02/2010	3	151	12.7	17	3.7	13.6	50	2.01	2.84	53	53
20/08/2010	4	157	10.2	16.2	6.9	16.7	90	0.91	1.74	35	35	45	30	162	11.5	17.8	7.1	18.2	90	0.45	0.87	19	19	45	23	134	4.8	9.6	5.8	14.3	0	0.45	0.87	16	16	44	7	20/05/2010	2	147	9.1	12.6	5.2	0	50	1.32	3.05	52	52
13/01/2011	3	144	6.1	10	3.8	4.9	74.1	0.65	2.51	57	51	53	95	151	6.3	10.7	4.1	4.5	74.1	0.54	2.28	54	48	46	76	123	5.5	8.2	3	5.9	0	0.11	0.23	3	3	76	19	13/10/2010	3	134	9.4	15.3	5.9	8.9	87.5	1.71	2.21	52	48
06/01/2010	4	218	16.5	23.5	6.7	21.1	72.2	0.26	0.59	18	18	43	47	262	20.6	28	7.4	35.3	72.2	0.26	0.59	18	18	43	30	78	4.9	10.3	5.1	9.5	0	0	0	0	0	NA	17	03/01/2010	2	209	18.1	21.2	6.4	10	85.7	1.85	2.37	51	51
09/05/2011	4	369	23.8	30.9	8.2	17.6	46.2	2.46	1.3	44	38	30	50	405	28.2	35.9	9.5	16.7	46.2	1.75	1.3	31	31	20	28	154	5.9	10.6	4.5	18.2	0	0.7	0	13	6	64	22	06/05/2011	2	303	20.2	30.6	10.2	45.5	50	1.09	0.97	37	35
09/01/2010	3	281	22.7	34	18.4	11.1	55.6	2.7	6.76	125	118	26	21	320	25.8	36.7	19.5	0	55.6	1.62	4.92	96	92	23	14	134	9.4	22.6	14.7	16.7	0	1.08	1.84	30	26	33	7	06/01/2010	4	361	16.9	29.2	16	18.8	77.8	2.59	2.84	120	94
06/02/2009	4	338	15.9	25.6	12.1	8.5	67.6	1.08	2.45	102	71	34	103	397	19.8	30.4	14.1	14.3	67.6	1.08	2.01	83	59	32	88	202	8.4	16.5	8.6	0	0	0	0.45	19	11	42	15	03/02/2009	3	251	16.4	26.1	9.9	23.9	57.7	1.16	1.97	91	57
15/06/2011	3	214	11.4	19.9	9.5	18.4	90.9	1.48	1.31	40	35	37	56	261	16.6	27.6	14.4	25	90.9	0.21	1.13	19	19	27	31	155	5.9	11.6	5.4	13.6	0	1.27	0.19	21	16	54	25	15/03/2011	4	219	14.5	25	9.1	33.3	62.1	3.94	3.36	148	127
23/04/2009	4	203	13.8	21.6	7.1	19.6	88.3	1.27	8.27	206	152	20	93	221	16.3	24.5	8.3	19	88.3	0.76	7.58	190	138	20	65	118	5	11.4	3.6	20	0	0.51	0.69	16	13	23	28	23/01/2009	2	243	18.9	28	14.3	14.9	82.8	0.56	3.65	82	67
05/09/2012	3	250	12.5	19.2	6.3	29.2	83.3	4.66	1.7	107	70	55	33	295	14.1	21.8	7.3	28.6	83.3	3.33	1.36	83	56	53	28	121	8.4	12.2	3.9	33.3	0	1.33	0.34	23	14	64	5	02/09/2012	3	230	13.3	21.2	8.7	34.4	71.4	3.27	3.56	102	73
01/05/2012	2	231	15.8	29.4	14.3	14	47.4	0.62	2.15	29	23	37	73	285	23.1	40.8	21.2	20	47.4	0.62	1.43	22	17	35	57	113	1.1	6.5	5.1	0	0	0	0.72	6	6	45	16	10/05/2011	3	200	13.8	20.1	6.9	10.9	88.9	0.79	3.67	54	51
03/07/2011	3	171	12.4	20.4	8.3	16	84	1.66	2.59	91	79	47	58	193	16.3	25.4	10.8	12.5	84	1.66	2.41	86	75	41	47	115	3.5	8.8	4.1	22.2	0	0	0.19	6	4	67	11	12/07/2010	3	169	13.4	21.1	8.5	8.9	71	2.67	2.18	101	87
22/04/2010	3	114	7.4	11.6	3.6	6.5	92.3	0.29	1.03	13	12	45	219	130	9.4	14.6	4.8	8.3	92.3	0.23	1.03	12	11	40	170	58	1.7	3	0.8	2.2	0	0.06	0	2	1	79	49	22/01/2010	3	144	10.2	13.7	3.9	9.2	86.7	0.78	1.82	31	30
15/09/2010	3	200	11.8	18.9	8.3	25.6	84.6	1.35	4.74	72	69	35	57	203	13.3	20.4	10	11.1	84.6	0.96	4.55	66	63	30	41	195	8.3	15.4	4.5	50	0	0.39	0.19	6	6	60	16	15/06/2010	3	216	10.7	17.5	6.5	20.9	90.5	1.27	1.35	45	31
05/01/2009	4	216	18.7	26.2	9.7	18.2	75.9	1.42	3.64	71	70	33	74	244	25.1	33.4	11.4	10.5	75.9	1.11	2.66	59	58	28	55	145	6.6	12.4	7	24	0	0.32	0.98	11	11	52	19	02/01/2009	2	207	12.4	23.2	12.5	19.6	72.7	0.91	3.81	52	51
28/04/2009	4	164	11.1	15.2	7.8	14.3	92.3	1.48	3.53	98	98	52	12	202	16.9	20.8	8.7	25	92.3	1.48	2.65	90	90	51	12	97	1.9	6.5	6.7	0	0	0	0.88	8	8	60	0	28/01/2009	3	181	11.5	19.5	9.5	27.3	60	2.07	6.3	157	157
20/04/2009	3	218	14.8	20.7	7.6	12.9	80.6	1.06	4.44	116	104	36	110	247	18.1	24.1	8.6	7.9	80.6	0.53	4.12	108	96	32	75	88	2.5	7.9	4.2	18.8	0	0.53	0.31	8	8	64	35	20/01/2009	3	188	12.9	19.6	8.8	20.8	69.7	1.51	7.05	142	119
05/08/2009	3	119	8.2	11.9	5.2	19.2	75	2.73	3.27	131	106	40	36	139	11.4	16	7.2	33.3	75	2.04	2.45	116	91	38	20	66	1.8	3.6	2.1	7.1	0	0.68	0.82	16	16	57	16	02/08/2009	3	113	9.2	14.6	5.7	10.7	62.5	2.37	2.13	101	73
05/01/2009	3	425	29.1	44	20.2	41.7	55.8	1.61	3.09	73	53	28	74	417	30.9	45.1	19	50	55.8	1.07	2.31	54	42	28	60	463	21.7	39.8	24.4	33.3	0	0.54	0.77	19	11	30	14	02/01/2009	3	348	29.6	42.7	21.2	24.1	51.7	1.42	3.92	112	93
18/02/2010	4	333	23.8	31.5	12.7	50	62.5	0	3.01	41	33	0	14	347	24.7	33.1	13	0	62.5	0	2.26	37	29	0	12	259	20	25	11.5	50	0	0	0.75	4	4	0	2	18/11/2009	3	372	26.6	34.3	10.7	66.7	73.3	0.48	3.29	25	25
02/10/2010	4	104	2.3	7.7	5.1	4.3	78.6	1.86	1.16	31	25	59	30	106	2.3	7.9	5	6.3	78.6	1.86	1.16	31	25	56	25	97	2.4	7.2	5.2	0	0	0	0	0	0	100	5	11/10/2009	2	131	9.9	16	5.8	23.1	83.3	0.81	0	5	5
13/01/2010	4	233	14.8	24.7	9.5	20	30	0.53	0	12	9	44	23	240	14.7	24.7	9.6	12.5	30	0	0	9	6	45	19	195	15.3	24.5	9.1	50	0	0.53	0	3	3	0	4	13/10/2009	3	182	10.4	17.1	6	27.8	37.5	2.15	3	60	51
06/01/2009	4	191	12.3	13.8	2.8	4	85.7	1.05	1.56	86	78	45	43	212	14.6	16.4	3.1	0	85.7	0.79	1.17	78	70	43	35	115	6.2	6.9	2.3	11.1	0	0.26	0.39	8	8	60	8	03/01/2009	3	217	10.4	17.2	10.5	8.3	50	3	2.1	76	68
24/06/2011	3	191	17.7	24.5	10.2	0	87.5	2.42	4.18	90	84	31	24	202	20.2	27.5	12.3	0	87.5	2.42	4.18	85	79	27	22	118	5.8	9.6	3.2	0	0	0	0	5	5	64	2	24/03/2011	3	180	13.8	20	7.6	7.7	78.6	1.68	1.99	71	69
04/07/2009	4	239	14.3	23.3	12.6	30.6	70.4	2.33	5.43	134	117	41	66	248	15.8	25	14	25.6	70.4	1.94	5.1	113	103	40	63	207	9.3	17.4	8.6	50	0	0.39	0.33	21	14	52	3	01/07/2009	3	176	8.1	16.6	8.6	15.6	66.7	1.68	6.04	120	100
05/09/2011	3	163	13.5	21.3	9.3	15	50	1.78	0.39	42	42	53	26	205	18.3	27.9	12.5	16.7	50	0.89	0.39	33	33	49	18	58	1.9	5.7	3.5	12.5	0	0.89	0	9	9	67	8	02/09/2011	3	160	11.8	19.7	7.9	19	72.7	3.66	4.81	110	110
13/12/2010	4	196	9.4	17.3	8.1	18.6	71	2.65	4.07	142	104	28	76	214	11.1	19.3	9.7	11.6	71	2.5	3.46	132	94	25	60	137	4.9	11.7	4.3	29.6	0	0.15	0.61	10	10	50	16	13/09/2010	3	169	10.9	16.8	4.8	13	80	1.46	3.32	98	72
30/04/2009	4	208	11.3	17.7	6.7	26.7	81.8	0	2.89	33	33	57	29	238	15.5	20.6	6.8	0	81.8	0	2.48	30	30	50	13	122	3.2	12.1	6.6	44.4	0	0	0.41	3	3	86	16	30/01/2009	3	146	8.2	13.1	5.4	11.8	60	0.95	4.34	62	62
28/05/2009	2	239	16.9	32.8	18.3	27.3	62.5	0.8	4.8	86	63	25	38	261	20.1	39.4	25.2	22.2	62.5	0.8	3.84	65	49	24	35	172	8.1	14.1	4	50	0	0	0.96	21	14	27	3	28/02/2009	3	154	11.8	19.5	8.8	30	92.9	1.33	2.9	44	30
17/09/2010	4	124	9.6	15.6	6	16.7	77.8	1.43	5.06	96	96	40	57	126	11.2	17.4	6.7	14.8	75	0.48	4.64	68	68	40	34	118	4.7	10.2	3.8	18.2	0	0.95	0.42	27	27	42	23	17/06/2010	3	138	11.6	15.7	4.7	15	66.7	2.47	3.27	77	77
27/04/2009	4	150	12.2	20.1	6.7	20	73.2	0.39	3.23	31	31	41	132	163	16	24.6	8.2	10	73.2	0.1	2.15	19	19	36	90	124	5.4	12.1	4.3	28.9	0	0.3	1.08	12	12	59	42	27/01/2009	2	233	16.7	28.2	12.7	11.1	84.2	0.21	4.15	57	55
05/12/2009	3	126	9.5	13.6	5.6	7.3	85	2.01	3.37	78	78	50	76	145	11.7	16.3	6.9	4.5	85	1.24	3.16	69	69	49	52	63	2.4	5.4	2.1	10.5	0	0.77	0.21	9	9	58	24	02/12/2009	3	125	9.8	17	7.1	18.8	82.1	2.01	3.36	79	79
23/02/2011	4	249	17.3	24.6	9.6	15.4	62.5	0.58	1.13	22	20	26	16	280	20.7	28.5	10.8	16.7	62.5	0.58	1.13	22	20	27	16	91	4.3	9.4	5.9	0	0	0	0	0	0	0	0	23/11/2010	3	187	10.4	22	4.7	18.7	65.6	0.39	2.6	30	28
31/01/2011	3	174	11.2	17.9	6.6	25.6	71.4	0.75	3.3	62	62	43	65	201	13.1	20.5	8.6	21.1	71.4	0.75	3.12	58	58	38	43	94	6.4	11.3	2.4	30	0	0	0.18	4	4	72	22	31/10/2010	3	185	15.4	23.6	10.2	19	73.1	1.25	2.77	47	47
18/02/2010	4	170	13.3	21.4	9.3	27.7	65.6	2.75	4.82	147	129	30	70	175	14.4	22.6	10.3	13.9	65.6	1.68	4.64	122	111	27	53	154	10	17.7	6.3	44.8	0	1.07	0.19	25	18	54	17	18/11/2009	3	174	12.9	21.5	9.1	17.2	77.3	1.8	4.76	99	90
08/10/2009	4	192	14.9	23.3	8.7	17.2	56.3	3.27	5.13	98	89	39	46	213	17.7	26	9.5	0	56.3	2.68	4.23	85	78	34	30	99	5.1	14	6.5	41.7	0	0.6	0.91	14	11	59	16	05/10/2009	3	163	11.8	18	6	15.4	68.8	2.52	2.83	86	79
22/04/2009	3	253	26.4	40.2	17	25	76.4	1.33	3.32	110	74	27	176	291	33.3	47.9	20.1	22.2	76.4	0.98	2.78	92	63	23	123	141	8	20	11.5	27.5	0	0.35	0.54	18	11	49	53	22/01/2009	2	197	21.5	30	10.7	12.5	93	1.57	3.45	106	84
16/08/2009	2	305	27.1	33.1	9.9	0	33.3	0	1.01	29	29	32	3	355	32.4	38.5	11.3	0	33.3	0	1.01	27	27	33	3	165	14.6	20.4	7.6	0	0	0	0	2	2	30	0	16/05/2009	2	276	19.9	29.6	13.8	25	33.3	1.62	2.5	59	51
20/04/2011	3	234	14.8	22.7	13.4	20	88.9	2.72	4.86	99	99	23	11	240	15.6	23.9	14.3	20	88.9	2.72	4.86	99	99	23	11	49	0	0	0	0	0	0	0	0	0	NA	0	20/01/2011	4	295	13	23.3	13	20	78.3	2.46	5.65	98	98
09/03/2012	3	145	6.3	11.5	7.9	12.1	92.3	1.34	6.92	126	120	46	57	166	7.1	12.9	8.2	13	92.3	1.34	6.23	113	108	42	42	63	3.4	6.8	7.2	10	0	0	0.69	13	13	65	15	06/03/2012	4	114	6.6	10.5	5.3	0	66.7	2.18	1.74	68	65
03/09/2010	4	196	16.3	20.8	4.4	13	100	0.44	1	12	12	60	25	224	19	23.8	5.3	0	100	0.44	0.66	7	7	54	20	110	7.7	11.3	1.8	42.9	0	0	0.33	5	5	86	5	12/09/2009	2	226	16.1	26.6	9.6	25	57.1	1.36	1.76	41	38
05/11/2009	3	168	13	19.6	5.9	2.8	100	0.75	2.75	55	53	36	49	160	13.6	21.4	6.9	2.9	100	0.75	2.36	48	46	34	47	200	10.9	13.9	3.2	0	0	0	0.39	7	7	60	2	02/11/2009	3	198	15.7	22	6.7	9.1	83.3	0.44	2.02	42	36
19/10/2010	2	161	8.5	19.4	12.1	11.4	81	1.3	2.56	62	62	32	126	178	10.5	23.6	14.9	3.6	81	0.59	2.08	42	42	29	87	109	3.4	9.1	4.9	25	0	0.71	0.48	19	19	43	39	19/07/2010	1	303	11.8	27	15.2	16.7	40	2.39	3.12	71	71
06/09/2009	4	104	19	23.6	4.8	0	50	0	0.63	11	11	29	2	132	27.1	33.1	6.9	0	50	0	0.63	11	11	18	2	41	1.3	2.6	1.3	0	0	0	0	0	0	67	0	03/09/2009	2	118	11.6	20.9	8.5	50	100	0	3.3	49	49
19/09/2013	4	224	16.5	25.9	10.9	6.9	69.6	0.63	2.77	44	42	37	45	270	20.6	31.3	13.9	5	69.6	0.63	2.77	44	42	32	34	113	7.8	14.4	5.6	11.1	0	0	0	0	0	63	11	19/06/2013	2	158	21.8	27.2	5.6	10	92.9	0.35	1.8	34	29
08/11/2010	2	193	17.6	23.7	7.4	6.3	75	0.43	1.89	30	30	13	93	249	26.2	33.8	10.8	13.3	75	0.43	1.89	30	30	12	62	63	1	3.9	3.3	0	0	0	0	0	0	50	31	05/11/2010	3	213	17.9	26.6	10.6	8.8	75	0.5	1.85	28	28
14/10/2010	2	231	19.9	28.2	9.5	11.1	66.7	2.5	1.35	49	46	15	28	286	29.5	40.3	12.6	0	66.7	1.67	1.35	41	38	22	22	66	4.3	8.7	3.8	33.3	0	0.83	0	9	9	0	6	14/07/2010	2	174	10.1	19.7	12.7	0	87.5	0	1.81	61	55
15/03/2010	4	163	16.5	25.1	9.6	0	62.5	2.77	0	24	24	65	15	183	19.8	29.4	11.3	0	62.5	2.77	0	24	24	63	11	75	2.2	6.5	4.7	0	0	0	0	0	0	100	4	15/12/2009	3	256	17.9	30.6	11.1	30	66.7	1.07	1.95	36	36
18/05/2011	3	257	21.5	30.8	10.7	36.8	66.7	1.03	7.42	78	78	15	25	299	25	35.3	13.1	38.9	66.7	0.52	6.89	71	71	14	23	73	7	12.3	4	0	0	0.52	0.53	7	7	25	2	18/02/2011	2	155	6	16.4	20.1	25	0	1.53	2.89	54	54
11/02/2010	4	291	19.3	28	11.9	18.8	63.6	2.55	1.86	199	151	36	28	316	25.2	35.3	15.6	23.1	63.6	2.04	0.93	158	113	38	25	222	5.1	10.2	5.9	0	0	0.51	0.93	42	39	30	3	08/02/2010	3	196	13.8	18.7	4.9	28.6	16.7	4.42	3.8	196	128
29/04/2009	3	132	6.6	11.4	7.3	0	0	0	2.54	66	66	59	1	146	6.6	12	8.6	0	0	0	2.03	56	56	55	1	82	6.6	9.8	3.8	0	0	0	0.51	9	9	78	0	29/01/2009	3	133	10.3	13	5.2	0	0	0	4.45	104	104
09/01/2009	4	201	21	27.1	5.2	14.3	33.3	0	0	0	0	NA	10	196	21.1	27.3	4.6	14.3	33.3	0	0	0	0	NA	10	217	20.6	26.5	6.7	0	0	0	0	0	0	NA	0	06/01/2009	2	362	19.1	36.6	26.3	50	33.3	0	0	0	0
25/01/2010	3	102	3.3	7.6	2.5	14.3	50	1.4	4.35	58	58	0	18	107	4.2	9	2.5	15.4	50	1.4	4.35	58	58	0	17	74	0	2.5	2.5	0	0	0	0	0	0	NA	1	25/10/2009	3	108	3	13.3	8.8	11.1	88.9	0	0	0	0
26/05/2009	3	292	20.7	28.4	9.7	27.3	47.6	1.27	6.74	112	112	15	38	352	27.1	35.3	11.7	16.7	47.6	0.95	6.38	90	90	5	27	116	4.9	11.4	6.4	40	0	0.32	0.35	21	21	55	11	26/02/2009	2	388	21.6	41	21.2	39.1	42.9	0.45	4.12	51	51
27/05/2009	3	275	18.4	27.1	10.9	50	40	2.32	3.67	92	76	30	11	295	21.8	31.2	12.4	50	40	2.32	3.06	82	69	29	11	199	7.7	14.3	7.8	0	0	0	0.61	9	6	38	0	27/02/2009	3	288	12.6	18.8	7.9	18.8	75	0	3.1	52	49
12/04/2009	3	166	14.5	24.1	12.2	15.7	88.9	2.04	5.3	85	85	32	150	177	17.8	27.1	14.5	11.8	88.9	1.22	4.17	63	63	27	97	137	6.7	17	7.5	18.4	0	0.81	1.14	22	22	51	53	09/04/2009	3	181	16.2	21.9	8.6	4	84.6	2.13	4.67	79	79
21/05/2009	3	358	30.8	40.8	14.9	66.7	57.1	0.98	0.61	23	23	25	12	384	31.3	41.3	15.2	66.7	57.1	0.98	0.61	23	23	25	12	213	28.3	38.3	13.9	0	0	0	0	0	0	NA	0	21/02/2009	3	286	25.6	36.2	12.2	33.3	70.6	0.38	3.5	36	36
14/12/2010	3	195	11.7	17.6	8.7	18.5	78.9	2.9	7.96	190	170	39	84	232	13.8	19.9	10.6	18.5	78.9	1.74	6.43	141	130	36	53	114	6.6	12	4.8	18.5	0	1.16	1.53	48	41	49	31	14/09/2010	4	147	11.4	16.5	7.5	8.7	100	3.01	3.89	110	98
14/04/2009	3	215	14.7	26.1	16.4	17.9	52	1.31	5.36	98	98	34	129	254	17.3	29.3	18.3	19.6	52	1.21	4.43	86	86	32	111	104	6.8	15.8	12.1	12.5	0	0.09	0.94	12	12	44	18	14/01/2009	4	201	15.9	22.5	9.4	7.8	68.5	2.04	5.26	115	115
27/04/2009	3	227	15.1	24.6	9.2	52.9	75	3.75	3.28	134	134	32	31	257	19.8	29.2	11.2	50	75	3.33	3.01	125	125	30	20	135	3.5	13.4	5	54.5	0	0.42	0.27	9	9	38	11	27/01/2009	3	225	14	21.7	8.1	25	62.5	1.95	5.22	117	117
10/08/2010	3	147	12.4	18.7	8.6	12.2	95.7	1.77	4.75	85	85	42	111	154	15.5	21.9	10.4	2.9	95.7	1.41	4.1	73	73	38	68	123	4.3	10.5	4.8	20	0	0.35	0.65	12	12	62	43	07/08/2010	4	203	15.1	22.2	10	28.6	70.8	4.1	2.94	102	102
10/08/2010	3	117	6.7	14.2	8.5	13.6	81.8	2.47	1.51	72	54	44	115	129	8.2	17.2	11.2	9.5	81.8	1.57	1.51	55	44	38	86	73	2.4	5.3	1.7	23.5	0	0.9	0	17	10	69	29	07/08/2010	2	141	8.6	16	7.3	15.8	75	1.34	1.32	52	38
23/09/2009	3	148	10.8	17.5	7	4.3	81.8	0.55	5.46	64	59	37	44	172	14.9	21.7	8.6	0	81.8	0.27	4.64	53	48	27	29	98	3.4	9.7	4.3	7.1	0	0.27	0.82	11	11	73	15	23/06/2009	2	154	11.2	21.8	14.3	11.8	100	0.21	3.52	42	37
10/12/2010	4	153	9.8	18.1	9.8	17.9	66.7	2.14	3.38	124	96	33	97	159	11.6	20.4	11.5	17.6	66.7	1.86	3.38	119	91	31	58	137	5	11.7	5.7	18.2	0	0.29	0	5	5	46	39	07/12/2010	2	273	13.3	20.1	8.1	0	0	0	1.24	120	79
15/05/2009	4	303	21.4	27.6	8.8	0	100	0	0	0	0	NA	0	346	24.7	32.1	11.5	0	100	0	0	0	0	NA	0	132	10.4	12.5	2.4	0	0	0	0	0	0	NA	0	15/02/2009	3	271	11.7	20.9	8.2	30	83.3	0	0	0	0
15/02/2012	3	120	8.1	13.1	5.6	13.3	84.2	0.64	2.37	43	38	34	80	126	10.5	16.1	6.8	11.5	84.2	0.64	1.97	40	35	37	60	102	2.1	5.7	3	15.8	0	0	0.39	3	3	19	20	15/11/2011	3	91	7.4	13.7	7.1	22.2	87.5	1.25	2.68	59	47
07/06/2009	3	265	18.5	28.1	15	33.3	66.1	3.99	3.11	120	96	23	66	349	26.1	38	22.2	0	66.1	3.04	1.88	94	74	22	62	126	4.7	9.9	7.1	50	0	0.96	1.23	27	22	31	4	04/06/2009	3	235	17.1	22.7	10.7	16.5	68.6	1.89	3.67	128	93
04/06/2010	3	345	21.2	29.3	11.9	13	62.5	1.41	5.14	122	98	28	55	390	25.8	33.8	14.3	11.1	62.5	1.18	5.14	103	84	22	38	202	8.8	17	7.1	14.3	0	0.24	0	19	14	54	17	01/06/2010	3	343	22	31.6	12.5	30.6	65.6	1.57	4.71	105	98
23/07/2009	3	232	18.8	28.7	14.3	14.3	25	1.65	6.71	128	128	26	12	275	23.7	34.2	17.3	14.3	25	1.65	5.68	120	120	27	12	95	5.6	14.1	8	0	0	0	1.03	8	8	17	0	23/04/2009	4	193	13.2	20.3	7.2	20.8	72.7	0.85	3.85	50	50
17/05/2010	3	363	22.7	35.2	20.9	22.2	75	2.43	8.21	161	142	20	16	458	30.8	45.4	29.9	16.7	75	2.43	6.26	139	119	20	13	170	6.8	15.4	10.6	33.3	0	0	1.95	23	23	21	3	17/02/2010	2	243	14	27.9	18.6	27.3	60	1.56	4.66	80	80
25/02/2010	3	264	24.1	39.7	22.6	17.2	75.8	1.04	6.7	82	76	17	120	268	24.6	40.4	23.3	16.7	75.8	0.93	6.37	77	73	16	110	132	6.3	18.8	8.7	18.2	0	0.1	0.33	5	4	20	10	25/11/2009	1	229	24.3	42.6	26.7	33.3	80	0.29	1.2	18	17
09/01/2009	3	93	5.6	8.8	3.1	15.4	40	3.54	3.56	200	169	41	22	108	8	13	5.2	20	40	3.54	3.56	173	145	37	18	53	1.1	1.1	0	0	0	0	0	28	24	53	4	06/01/2009	4	128	5.6	10.9	5.8	25.9	71.4	4.47	4.87	146	146
14/12/2011	4	166	13.7	19.8	5.3	19.4	81	0.26	1.53	26	22	35	105	175	17	23.1	6.5	15.4	81	0	1.53	22	18	35	63	127	3.8	10	2.6	22.2	0	0.26	0	4	4	33	42	14/09/2011	3	253	20.2	29.8	12.5	7.4	70.6	0.81	1.35	39	39
29/04/2011	3	200	13.4	22.2	9	0	76.5	0	0.5	7	7	44	23	236	17.5	27.7	10.9	0	76.5	0	0.25	4	4	36	23	117	4.7	10.7	6.1	0	0	0	0.25	2	2	70	0	29/01/2011	3	164	13.1	20.1	8.3	11.4	71.4	1.57	4.07	54	54
30/04/2009	3	237	16.7	25.5	9	21.7	61.5	0.99	1.5	28	25	9	63	265	19.2	28.5	10.4	17.6	61.5	0.79	1.5	25	23	9	54	148	8.6	15.8	5.7	33.3	0	0.2	0	3	2	NA	9	30/01/2009	3	224	18.1	26.1	8.6	14.8	73.7	0.52	0.94	15	15
19/11/2010	3	303	20.8	31.4	15.5	14.3	54.5	1.85	3.41	57	51	29	48	312	22.1	32.6	15.8	16.7	54.5	1.58	3.15	53	47	30	38	141	2.9	14.3	11.5	11.1	0	0.26	0.26	4	4	0	10	19/08/2010	3	224	22.1	30.9	10.6	23.8	72.7	1.21	1.78	49	44
11/08/2010	4	255	27.7	35.5	10.8	18.2	67.6	1.63	3.02	50	43	22	52	275	30.8	39.2	12.9	16.7	67.6	1.4	2.8	45	38	19	48	149	12.5	17.5	4.2	25	0	0.23	0.22	5	5	47	4	08/08/2010	3	396	30.2	38.2	12.8	26.1	74.2	0.48	4.87	62	57
23/06/2011	3	250	17.2	27	12.8	8.3	71.4	2.14	3.02	61	61	27	25	283	20.1	30.9	13.8	9.1	71.4	2.14	3.02	58	58	26	23	106	6	11.9	9.6	0	0	0	0	3	3	33	2	23/03/2011	3	210	18.5	23.8	7.9	5.9	63.6	2.31	2.55	82	79
01/11/2011	4	308	17.7	29.3	11.7	19.4	84.6	1.02	7.1	86	83	38	41	313	20.5	33.1	13.2	14.3	84.6	1.02	5.91	74	71	36	25	298	8.7	17.4	7.3	23.5	0	0	1.18	11	11	45	16	10/11/2010	3	236	18.2	24.5	5.1	25	54.5	0.32	2.44	26	26
20/10/2010	3	78	4.5	9.7	4.5	8.3	75	0.6	1.81	27	24	65	37	82	4.7	10.1	4.9	4.5	75	0.6	1.45	21	21	55	35	60	3.6	8.4	2.8	50	0	0	0.36	5	3	100	2	20/07/2010	3	74	4	8	3.7	9.4	100	0.36	1.67	20	18
11/09/2010	4	243	13.9	19.2	5.7	5.3	90.9	3.54	3.01	89	75	35	35	271	15.6	20.4	5	0	90.9	2.75	3.01	77	69	33	28	114	7.8	14.7	7.7	14.3	0	0.79	0	11	6	43	7	08/09/2010	3	390	17.3	26.5	12.2	0	100	0	2.08	34	32
07/08/2009	2	331	19.7	35.3	23.1	25	86.7	0.7	1.65	25	25	16	45	361	22.4	39	26.5	14.3	86.7	0.7	1.65	25	25	14	37	133	6.8	18.2	5.3	40	0	0	0	0	0	50	8	04/08/2009	1	382	23.2	41.1	27.4	0	0	0.53	1.54	22	19
13/04/2011	4	283	17.5	27.2	7.4	25	64	0.25	0.48	6	6	38	59	288	21.7	31	8.7	0	64	0.25	0.48	6	6	34	31	226	6.1	16.7	4.7	30	0	0	0	0	0	100	28	13/01/2011	3	244	24.2	32.9	10.4	0	66.7	0.52	2.56	27	24
20/05/2009	3	221	16.8	26.1	12.2	14.3	61.5	2.46	3.21	64	64	38	21	256	22.1	32.4	14.6	0	61.5	1.97	2.72	53	53	30	19	112	4.1	11	7.4	50	0	0.49	0.49	11	11	65	2	20/02/2009	3	211	11.2	17.9	7.8	10.8	80	1.36	3.85	68	68
27/10/2009	3	327	40.2	49.3	15	39.3	76.7	0.71	3.05	45	41	12	70	373	47.5	55.7	16.4	20	76.7	0.36	2.41	36	32	14	45	206	20.2	31.9	12.7	50	0	0.36	0.64	9	9	0	25	27/07/2009	3	382	32.7	44.4	16.7	33.3	83.7	0.34	0.92	15	15
29/10/2009	4	311	22.8	33.4	14.1	20	82.4	1.31	2.19	69	54	26	70	326	27.6	39.2	18.3	25	82.4	0.98	2.19	61	48	24	46	267	8.4	16.1	6.8	16	0	0.33	0	9	6	38	24	29/07/2009	3	305	26.2	37.7	13.1	75	54.5	2.57	2.6	68	57
29/09/2009	4	809	46.4	55.8	17.3	12.9	66.7	0	0	0	0	NA	34	910	51.1	60.6	20.7	7.7	66.7	0	0	0	0	NA	14	179	18.6	27.1	5.9	16.7	0	0	0	0	0	NA	20	29/06/2009	2	646	37.2	48.1	7	20	47.1	0	0	0	0
09/12/2011	4	137	9	14.9	6.3	18.4	77.8	1.22	0.72	48	37	64	37	128	10.8	17.1	6.6	16.7	77.8	1.22	0.72	26	26	59	33	159	4.7	9.4	5.7	25	0	0	0	21	11	79	4	06/12/2011	3	152	6.5	16.5	7.6	34.5	60	2.41	2.16	53	46
03/09/2010	3	165	12.6	17.6	4.3	2.8	85.7	0.22	2.08	19	19	42	58	174	13.9	19.8	5.9	0	85.7	0	2.08	18	18	40	41	145	9.8	12.7	1	7.7	0	0.22	0	1	1	47	17	12/09/2009	4	211	13.8	21.1	7.2	10.7	52.4	0.52	2.52	39	39
23/10/2011	3	190	15.3	24.7	11.2	17.1	70.4	1.13	3.66	86	86	39	77	227	18.7	28.1	11.9	28.6	70.4	0.97	3.66	73	73	36	47	122	8.7	18.1	10.2	11.1	0	0.16	0	14	14	51	30	23/07/2011	3	208	14.9	24.2	10.3	32	65.2	1.41	2.21	84	84
27/09/2011	4	125	8.3	13.3	6.1	11.5	87.5	0.74	0.46	31	31	52	30	139	10.5	16.1	7.4	10.5	87.5	0.37	0	24	24	48	24	76	1.1	4.3	2.3	14.3	0	0.37	0.46	7	7	83	6	27/06/2011	3	104	6.5	10.4	3.4	24	83.3	1.64	3.82	71	71
07/06/2009	3	138	11.5	18.6	7.6	11.8	83.9	0.81	2.24	41	33	34	75	147	13.1	21.4	8.2	13.6	83.9	0.65	1.02	21	16	20	61	120	8.3	13	6.8	8.3	0	0.16	1.22	20	17	57	14	04/06/2009	4	187	10.7	20.9	9.3	23.7	91.7	0.53	1.21	23	17
19/09/2011	4	238	14.1	22.9	9.8	5.9	70.6	0.23	3.17	32	29	26	50	262	15.6	24.8	10.5	3.2	70.6	0	3.17	29	27	18	36	158	9.9	17.5	7.8	10	0	0.23	0	2	2	80	14	19/06/2011	3	229	10.6	17.3	7.8	10	100	0	3.7	51	38
05/12/2009	3	233	24.3	31.6	6.3	27.6	62.5	0	2.57	57	57	41	54	271	29.9	37.1	7.4	14.3	62.5	0	2	52	52	40	37	86	6.6	14	3.4	40	0	0	0.57	4	4	50	17	02/12/2009	3	323	23.9	34.2	12.1	23.3	55.6	1.79	3.98	127	127
21/09/2011	3	270	21.7	31.4	10.6	34.3	61.5	1.17	1.51	30	28	29	63	344	31.1	41.8	16.6	28.6	61.5	0.78	1.26	25	22	16	38	126	6.9	14.9	4.5	35.7	0	0.39	0.25	6	6	73	25	21/06/2011	3	327	17.3	27	11.8	25	66.7	0.52	1.5	28	26
11/02/2011	2	295	16.1	29.8	18.3	0	100	0	1.38	92	52	32	15	342	18.9	34.4	23.4	0	100	0	1.38	87	48	29	10	158	8.7	17.4	7.9	0	0	0	0	4	4	45	5	08/02/2011	3	244	11.6	20.1	8	22.2	50	2.58	1.87	63	51
01/05/2012	4	249	15.2	22	8.1	33.3	85.2	1.66	3.32	55	53	46	25	266	16.1	23.6	8.9	33.3	85.2	1.66	3.16	53	52	43	24	155	11.2	15	5.2	0	0	0	0.16	1	1	80	1	10/05/2011	3	177	13.6	20.4	7.3	15.5	88.9	1.21	2.14	46	46
13/09/2011	3	361	26	35.8	8.9	42.9	72.2	0	0	17	13	25	33	377	28.3	38.4	9.3	42.9	72.2	0	0	13	8	26	33	96	0	5.9	6.7	0	0	0	0	4	4	0	0	13/06/2011	4	274	23.7	31.2	7.5	20	81.8	0	0.68	17	13
16/03/2010	3	276	16.5	26.3	7.3	32	54.5	0	0	0	0	50	40	341	20.7	33.5	10.7	38.5	54.5	0	0	0	0	67	27	161	9.4	14.1	3.4	25	0	0	0	0	0	0	13	16/12/2009	3	243	11.8	24.4	13.6	21.7	69.2	0	0	0	0
03/08/2011	3	349	20	32.6	15.2	45.5	63.2	2.54	4.08	123	123	21	48	405	25.3	40.1	20.3	42.9	63.2	2.33	2.97	106	106	19	31	252	11.8	20.9	9.1	46.7	0	0.21	1.11	17	17	30	17	12/08/2010	3	302	20.4	31.1	16.8	12.5	82.4	0.35	2.48	69	69
28/09/2011	4	180	10.9	19.6	9.2	3.2	83.3	0.67	1.87	30	27	36	34	187	10.9	20.5	10.4	0	83.3	0.67	1.5	25	22	33	32	147	10.8	16.7	5.3	14.3	0	0	0.37	5	5	50	2	28/06/2011	3	187	13.8	19.6	6.2	13.6	75	1.1	3.66	45	42
05/04/2011	4	244	12.5	21.4	7.9	44.1	28.6	2.46	4.69	170	137	43	32	299	15.3	25	9.3	47.4	28.6	2.11	3.68	156	124	39	21	124	6.7	14	5.3	40	0	0.35	1	13	13	61	11	02/04/2011	3	183	11.4	18.5	6.1	18.2	80	0.54	6.08	73	73
04/07/2010	4	417	29.8	39.5	13.8	13.3	64.7	2	7.7	85	85	26	30	459	34	43.5	15.1	8.3	64.7	2	7.06	81	81	24	28	99	2.1	12.8	8.6	33.3	0	0	0.64	4	4	50	2	01/07/2010	3	309	31	38.6	9.6	11.1	84.6	0	1.4	11	11
10/10/2011	4	283	22.5	34.5	10.7	34.2	35.9	2.07	2.37	81	59	31	62	324	27	40.1	12.5	36.8	35.9	1.31	1.58	55	42	28	43	140	8	16.6	6.8	31.6	0	0.75	0.79	27	17	50	19	07/10/2011	3	303	28.4	40.7	18.7	22.2	61.1	1.95	1.11	56	48
19/11/2010	3	126	8.3	14.8	7.9	5.5	100	2.26	2.23	52	52	56	91	150	11.8	20.3	10.4	10.3	100	1.69	1.26	36	36	49	59	91	3.4	7.1	4.8	0	0	0.56	0.98	16	16	76	32	19/08/2010	4	119	8.1	14.1	7.4	17.1	92.9	2.99	1.4	51	51
07/01/2009	2	339	21.7	35.1	10.7	20.5	66.7	0	0	0	0	NA	116	415	28	43.3	12	22.7	66.7	0	0	0	0	NA	84	170	9.4	19.1	8.8	18.2	0	0	0	0	0	NA	32	04/01/2009	2	306	18.4	25.5	11.2	14.3	73.5	0	0	0	0
24/08/2009	3	412	27.2	33.6	7.2	26.3	50	3.82	3.84	223	171	21	32	510	35.3	42.9	10.2	15.4	50	3.06	3.49	199	150	18	25	155	7.9	11.5	2	50	0	0.76	0.35	24	21	36	7	24/05/2009	3	421	18.6	28.9	13.1	40	72.2	4.41	2.18	212	154
21/09/2009	4	236	23.1	30.3	13.8	27.3	47.1	4.8	8.47	200	200	22	87	243	26.3	34.1	16.3	30.3	47.1	4	7.36	156	156	21	66	214	14.2	19.5	7.9	22.7	0	0.8	1.1	45	45	26	21	21/06/2009	3	200	13.5	22.3	9.7	40	60	3.16	2.27	75	75
14/09/2009	3	223	24.7	31.7	13.8	7.7	75	2.67	5.19	120	120	29	30	234	24.1	30.7	13.5	16.7	75	2.22	4.33	99	99	28	22	191	26.4	34	14.3	0	0	0.44	0.87	20	20	35	8	14/06/2009	4	301	29.1	35.2	9.1	35.7	67.9	2.68	4.6	135	135
27/10/2009	3	225	13.6	25.7	14.2	10	86.2	0	0.91	7	7	50	66	232	14.5	26.9	14.4	14.3	86.2	0	0.91	7	7	48	56	179	9.9	20.7	13.3	0	0	0	0	0	0	100	10	27/07/2009	3	250	14	25.2	10.6	29.4	69	0	0	2	2
30/07/2009	4	228	18.8	26.9	9.8	9.1	41.7	3.05	2.09	54	54	24	46	252	22.8	32.1	11.7	6.3	41.7	2.18	2.09	46	46	20	39	155	8.4	13.3	6.1	16.7	0	0.87	0	8	8	60	7	30/04/2009	3	212	13.9	19.3	5.4	35.3	87.5	0	0.89	19	19
14/05/2009	3	0	10	16.5	9.4	6.9	65.2	1.64	1.28	26	26	51	62	0	13.2	20.8	10	11.8	65.2	1.43	1.1	24	24	48	48	0	2.7	7.1	7.9	0	0	0.2	0.18	3	3	73	14	14/02/2009	3	146	10.6	16.6	6.7	15.6	80.8	1.03	3.19	41	41
06/02/2009	4	263	16.2	26	10.3	41.2	46.7	0	2.24	25	25	51	28	330	23.3	33.7	13.6	0	46.7	0	1.92	20	20	41	19	159	6.7	15.8	6.7	58.3	0	0	0.32	5	5	77	9	03/02/2009	3	250	17.8	29.3	12.2	39.3	92.3	1.12	1.75	27	25
14/07/2010	3	395	25.8	35.9	14	16.7	66.7	2.18	2.54	60	50	36	32	490	29.7	41.4	17.2	22.2	66.7	1.81	1.27	37	31	33	29	229	18.8	26.1	9.9	0	0	0.36	1.27	24	18	39	3	14/04/2010	3	309	24.1	32.8	9.9	14.3	64.7	1.64	1.31	37	29
21/10/2010	2	163	6.3	10.5	7.9	5.6	94.7	1.79	1.15	50	40	28	60	165	7	11.9	10	14.3	94.7	1.59	0.99	41	31	28	42	160	5.3	8.3	5.6	0	0	0.2	0.16	9	9	29	18	21/07/2010	4	202	7.7	13.4	8.6	16.2	86.4	2.58	4.08	142	116
06/01/2009	4	225	13.9	19.6	12.3	20	84.6	2.11	5.07	164	153	26	15	246	15.8	21.6	14.2	12.5	84.6	2.11	4.54	143	132	25	14	160	8.8	14.5	7.5	50	0	0	0.53	21	21	29	1	03/01/2009	2	263	14.4	23.8	15.1	11.1	36.8	2.77	8.35	331	273
02/05/2010	3	363	23.6	37.2	19.6	27.3	70.6	1.75	2.51	50	41	18	45	398	26.7	40.7	22	17.6	70.6	1.75	2.51	50	41	14	36	256	14.4	26.8	13.8	60	0	0	0	0	0	40	9	11/05/2009	3	199	13.9	24.7	11.2	23.1	70	0.37	0.71	11	11
03/03/2011	3	227	15.4	26.4	11.8	36.7	0	1.25	6.02	171	171	29	34	262	19.2	30	13.9	57.1	0	0.42	4.44	140	140	30	9	179	10.1	21.3	9.7	30.4	0	0.83	1.59	31	31	26	25	12/03/2010	3	231	10.7	21.9	14	18.2	66.7	0.38	8.43	133	133
13/12/2010	3	205	11.4	24.9	15	22.2	50	0.52	1.15	19	19	52	18	234	14.9	29.3	15.8	40	50	0.52	1.15	19	19	48	15	118	1.6	12.7	13	0	0	0	0	0	0	100	3	13/09/2010	3	260	9.2	22.1	11.8	36.4	83.3	1.5	1.63	46	46
20/04/2009	4	183	13.3	18.9	7.8	20	71.4	3.92	3.09	127	112	30	27	212	16.9	23.9	11	20	71.4	3.92	3.09	124	109	24	26	71	1.5	2.3	0.8	0	0	0	0	2	2	55	1	20/01/2009	3	176	12.4	18.9	7.7	28.6	73.7	3.85	5.2	181	162
18/05/2011	3	321	15.8	25.9	10.9	12.5	55.2	2.06	4.24	148	121	32	105	378	19.2	30.5	12.9	17.1	55.2	2.06	4.08	147	120	32	75	88	2.1	7.5	4.9	4.8	0	0	0.16	1	1	37	30	18/02/2011	4	252	11.3	21.7	10.7	8.5	75	1.81	5.45	115	104
19/10/2012	3	205	11.4	16.7	10.3	10.3	75	1.14	6.67	177	132	21	46	227	13.1	19	12.7	10.5	75	1.14	4.89	150	114	22	34	146	8.3	12.5	6	10	0	0	1.78	27	18	14	12	19/07/2012	3	155	10.8	18	10.9	8.7	60	0	5.4	176	150
08/05/2009	3	214	13.3	20.6	8.1	11.8	53.8	1.62	3.72	143	115	28	35	241	15.2	23.1	8.7	11.1	53.8	1.08	3.01	125	99	25	24	124	8.1	13.5	6.6	12.5	0	0.54	0.72	18	17	35	11	05/05/2009	3	222	13.2	20.5	8.4	9.8	75.9	1.64	3.74	174	143
03/03/2010	3	155	14.6	23.3	10.5	33.3	84.6	1.97	3.35	96	96	30	73	156	17.4	25.7	11.4	28.6	86.8	1.48	2.93	82	82	27	61	147	6.4	16.3	8.1	45.5	0	0.49	0.42	13	13	45	12	12/03/2009	3	171	16.4	23.9	11	19.2	84.4	1.33	2.61	87	87
12/06/2010	3	254	14.6	24.9	8	35.1	62.5	2.56	5.72	156	106	15	119	309	20.3	31.9	10.1	36.7	62.5	1.57	5.4	120	83	12	90	108	1.1	8.6	4.7	33.3	0	0.99	0.32	36	23	25	29	09/06/2010	4	278	23.3	34.4	13.1	23.1	33.3	0.92	0.6	51	34
30/06/2009	1	114	14	17.2	4.7	0	0	0	3.42	54	50	34	10	127	16.2	19.7	5.4	0	0	0	2.93	50	45	32	4	71	6.8	9.1	2.6	0	0	0	0.49	4	4	50	6	30/03/2009	2	121	11.7	15.3	4.6	12.5	88.9	1.65	2.73	49	47
17/02/2011	3	432	30.1	42.1	17.4	31.3	36.4	1.85	3.78	66	66	38	30	486	36.5	49.2	21.4	25	36.4	1.85	3.27	59	59	35	22	265	12.3	22.3	11.1	37.5	0	0	0.5	7	7	58	8	17/11/2010	3	344	22.1	35	13.8	39.3	52.9	1.88	2.29	40	40
01/12/2011	4	98	4.3	8.7	4.9	9.6	78.6	1.08	5.26	108	95	46	124	114	6.2	11.5	6.7	7	78.6	0.54	4.23	84	78	46	81	67	1.1	3.9	2	13.6	0	0.54	1.03	24	17	50	43	10/12/2010	3	75	3.8	7.4	4	9.4	71.4	1.46	4.54	101	92
15/12/2010	3	62	2.9	5.7	3.1	8	87.5	2.31	1.06	41	37	48	40	69	3.2	7.1	4.3	7.1	87.5	1.16	1.06	29	29	47	27	40	2.1	2.1	0	9.1	0	1.16	0	12	8	50	13	15/09/2010	4	99	5.6	9.4	3	14.3	75	1.93	1.36	57	48
17/02/2011	4	284	19.8	27.2	11.4	19.6	73.1	1.5	7.04	156	143	32	60	342	23.5	31.3	14.2	22.2	73.1	1.31	6.13	143	130	32	45	133	10.5	17.1	5.9	15.8	0	0.19	0.91	13	13	32	15	17/11/2010	2	328	21.3	29.6	9.6	19.4	53.3	0.98	4.27	74	74
21/09/2011	3	327	19.2	28.1	10.1	27.8	69.7	2.08	3.56	126	100	25	164	399	25.1	33.3	10.7	25.6	69.7	1.27	2.89	110	87	22	87	151	7.3	17.8	9.2	29.3	0	0.81	0.67	16	14	35	77	21/06/2011	3	286	17.5	24.9	9.5	16.9	71.9	1.16	2.43	96	70
20/06/2012	3	160	7	16.7	12.8	28.6	0	4.38	0	33	33	21	8	160	6.7	16.8	13.3	28.6	0	4.38	0	27	27	24	8	167	14.3	14.3	0	0	0	0	0	5	5	0	0	20/03/2012	1	212	0	16.4	17	40	0	1.62	0	16	16
20/10/2009	3	225	17.3	26.7	10.2	9.1	60.9	0.82	4.1	49	49	12	59	239	18.6	28.5	10.6	13.3	60.9	0.62	3.34	41	41	14	41	117	7.6	13.6	8	5.6	0	0.21	0.77	8	8	0	18	20/07/2009	3	312	21.3	32.3	11.8	50	66.7	0.23	1.33	10	10
22/08/2009	3	266	22.8	30.5	12.3	25	75	2.06	3.83	187	141	25	57	292	26.4	33.8	14.5	8.3	75	1.37	3.83	177	133	22	35	165	10.1	18.3	6.3	37.5	0	0.69	0	10	8	40	22	22/05/2009	2	255	19.6	27.4	14.2	33.3	76.9	3.81	6.78	275	186
08/02/2009	3	134	14.4	19.4	9.6	60	100	1.76	3.44	151	114	38	7	143	16.9	21.7	10.9	100	100	1.76	2.51	129	100	35	7	108	7.7	13.5	6.9	33.3	0	0	0.94	23	14	55	0	05/02/2009	3	107	8.9	13.3	6.1	8.7	50	0.92	2.6	70	70
27/04/2010	3	182	12.1	19.3	5.8	26.1	78.6	0	2.01	21	21	30	44	197	15.5	22.8	7	16.7	78.6	0	1.67	18	18	33	27	126	1	7.9	2.4	29.4	0	0	0.33	3	3	0	17	27/01/2010	3	181	14.7	22	6.2	12.5	76.5	0	1.47	10	10
27/07/2009	3	181	14.5	20.8	8.9	8.7	81	1.3	3.23	65	53	53	52	209	17.7	25.1	10.6	7.1	81	0.86	2.42	53	41	50	45	64	4.5	7.4	4.2	11.1	0	0.43	0.81	12	12	72	7	27/04/2009	3	138	15.1	23.1	9.5	20.4	92.9	1.44	3.07	66	53
09/02/2010	4	185	10.4	18.7	6.9	19.4	90	0.35	1.86	50	33	35	30	207	12.6	21.5	7.7	18.2	90	0	1.86	47	30	33	20	90	1.3	7.7	4.5	22.2	0	0.35	0	3	3	40	10	06/02/2010	3	200	7.7	17.8	10.3	25	60	1.64	3.19	69	49
05/12/2009	3	83	5.5	9.1	4.6	10.3	100	1.11	1.87	73	56	38	83	88	7.3	10.9	5.7	4.5	100	0.79	1.66	64	50	37	49	66	0.5	4.2	1.8	13.9	0	0.32	0.21	9	6	42	34	02/12/2009	3	104	7	10.9	5.4	0	83.3	1.19	3.05	96	78
19/05/2009	3	329	16.4	26	10.3	15.2	65.1	0.2	2.23	26	26	35	143	364	19.9	29.4	11.6	4.3	65.1	0.2	1.91	24	24	29	83	228	8	18	7.7	19.6	0	0	0.32	2	2	80	60	19/02/2009	4	243	17.9	27.1	11.4	31.5	78.8	0.17	1.82	21	21
24/05/2011	3	243	19.7	27.7	5.3	20	63.6	0.41	1.1	29	29	31	58	291	24.3	32.8	4.6	33.3	63.6	0.21	0.82	23	23	32	40	137	8.9	15.8	6.4	6.7	0	0.21	0.27	6	6	22	18	24/02/2011	4	225	19.1	29.9	11.6	24.3	68	1.09	5.52	108	97
13/07/2011	3	228	17.4	27.7	8.2	21.1	62.5	0.67	3.67	60	54	28	37	250	20	31.6	8.7	26.7	62.5	0.67	3.21	50	47	26	33	134	8.5	14.1	7	0	0	0	0.46	9	6	40	4	13/04/2011	3	206	15.7	26.1	11.6	37.5	80	0	1.33	18	18
25/06/2009	4	168	12.9	17.2	5.5	0	76	1.27	3.41	58	58	50	41	205	16.7	22.4	7.9	0	76	1.27	3.41	55	55	45	32	73	4.6	5.9	1.5	0	0	0	0	3	3	75	9	25/03/2009	3	213	15.2	22	7.4	11.8	86.7	0	2.44	32	32
23/04/2009	3	249	18.6	28.8	13.5	16.7	85.7	0.88	2.73	40	37	45	51	292	23	32.7	13.8	15.4	85.7	0.29	2.52	32	32	40	38	126	7.7	19	13	18.2	0	0.59	0.21	8	5	70	13	23/01/2009	2	161	14.4	20	6.8	0	58.3	0.2	1.48	20	19
07/08/2009	3	231	16.8	28.9	13.4	20	85.7	0	1.26	16	13	38	11	245	19.1	34.3	17.7	25	85.7	0	1.26	16	13	38	10	195	11.5	16.1	4.3	0	0	0	0	0	0	40	1	04/08/2009	3	174	13.4	20.6	7.6	10	76.9	1.54	2.3	28	25
21/07/2011	4	194	18.8	29.9	11.7	13.6	88.9	0.48	2.12	26	26	35	27	230	25.1	37.6	15.2	0	88.9	0	1.59	18	18	27	16	79	1.9	9.5	4.4	25	0	0.48	0.53	7	7	75	11	21/04/2011	2	135	5.8	12.1	6.4	0	100	0	3.55	38	38
29/10/2011	3	223	13.1	21	10.9	28.6	100	0.83	3.23	83	78	41	14	221	14.7	22.6	12.1	25	100	0.83	3.23	73	68	40	10	241	7.7	15.4	7.9	33.3	0	0	0	10	10	50	4	29/07/2011	3	217	7	13.5	4.2	13.3	60	1.35	0.97	58	47
05/05/2009	3	284	8.9	17.2	10.4	27.3	88.9	3.32	5.53	111	111	43	23	344	11.9	20.9	13.5	0	88.9	2.21	4.74	89	89	46	16	87	0	6.5	2.6	50	0	1.11	0.79	22	22	25	7	02/05/2009	3	296	17.5	24.6	7	12.5	50	1.85	0.84	39	39
06/10/2009	3	356	27.1	36.9	15.7	0	83.3	0	3.97	87	83	24	13	397	32.7	44.9	21.8	0	83.3	0	3.97	83	80	17	12	234	9.8	12.2	2.9	0	0	0	0	3	3	67	1	03/10/2009	3	286	24.1	32	8.9	20	81.8	0	2.56	52	49
21/05/2009	3	460	36.3	43	9.8	20	42.9	0	0.43	3	3	22	21	581	44.9	52.6	13.6	20	42.9	0	0.43	3	3	14	21	159	14.9	19.1	5.6	0	0	0	0	0	0	50	0	21/02/2009	3	429	28.6	40.1	14.7	35.3	58.3	0.75	2.57	23	23
05/09/2009	3	415	27.1	33.6	13.7	33.3	75	3.72	4.57	187	187	28	23	455	29.9	36.8	15.8	40	75	3.72	4.57	183	183	24	21	91	6.5	9.7	4	0	0	0	0	4	4	54	2	02/09/2009	4	292	24.7	31	14.9	20	50	4.18	8.83	231	231
18/11/2009	2	182	11.1	21.7	16.3	20	80	0.29	5.46	62	57	30	52	200	13.1	24.7	18.9	28.6	80	0.29	5.46	61	55	27	47	81	1.7	6.7	6.1	0	0	0	0	2	2	63	5	18/08/2009	3	146	6.3	15.8	10.7	0	90.9	0.71	2.43	36	31
19/05/2009	3	179	12.6	15.6	3.9	18.9	77.4	1.43	2.15	95	92	29	82	207	16.7	19.3	4	13	77.4	0.86	1.98	86	84	25	59	73	1.4	5.4	3.6	28.6	0	0.57	0.17	9	9	54	23	19/02/2009	3	254	18.5	28.1	12.3	15.6	76.7	1.72	3.85	108	103
08/10/2009	2	0	12.3	25.5	17.4	27.3	93.8	0.87	2.95	34	27	20	50	0	14.8	29.6	20.7	27.3	93.8	0.87	2.95	34	27	19	33	0	3.8	11.4	6.3	27.3	0	0	0	0	0	50	17	05/10/2009	1	0	12.1	20.3	9.8	33.3	100	1.99	2.47	33	33
14/08/2009	3	271	17.3	31.4	15.8	17.6	80	0.46	2.51	37	37	50	27	294	19.9	34.7	16.7	14.3	80	0.46	1.88	25	25	45	14	216	8.5	20.3	12.8	20	0	0	0.63	12	12	75	13	14/05/2009	4	224	12	21	9.2	44.4	60	2.68	1.55	43	39
[truncated: 179 more columns]
